# Supplementary material for: Multi-omics protein signaling networks identify sex-specific therapeutic candidates in lung adenocarcinoma
Source: Biol Sex Differ. 2025 Sep 29;16:71. doi: 10.1186/s13293-025-00752-1 (PMC12482505; doi:10.1186/s13293-025-00752-1)
Supplement: Supplementary file 1 — Supplementary Material 1. [file 13293_2025_752_MOESM1_ESM.xlsx]

## Sheet: Table S1. Sex Cross Table
	TCGA		CPTAC
	Female	Male	Female	Male
	(N=269)	(N=233)	(N=38)	(N=73)
Age
Mean (SD)	65.4 (10.2)	65.6 (9.74)	61.1 (10.4)	63.4 (9.13)
Median [Min, Max]	67.0 [39.0, 87.0]	67.0 [38.0, 88.0]	61.0 [35.0, 80.0]	64.0 [40.0, 81.0]
Missing	10 (3.7%)	9 (3.9%)	0 (0%)	0 (0%)
Race
Black or African American	27 (10.0%)	23 (9.9%)	1 (2.6%)	0 (0%)
White	209 (77.7%)	168 (72.1%)	15 (39.5%)	19 (26.0%)
Others	5 (1.9%)	4 (1.7%)	1 (2.6%)	1 (1.4%)
Unknown race	28 (10.4%)	38 (16.3%)	21 (55.3%)	53 (72.6%)
Tumor stage
Stage I	155 (57.6%)	110 (47.2%)	21 (55.3%)	38 (52.1%)
Stage II	53 (19.7%)	66 (28.3%)	10 (26.3%)	20 (27.4%)
Stage III	46 (17.1%)	38 (16.3%)	6 (15.8%)	15 (20.5%)
Stage IV	12 (4.5%)	14 (6.0%)	1 (2.6%)	0 (0%)
Unknown stage	3 (1.1%)	5 (2.1%)	0 (0%)	0 (0%)
Smoking status
Never smokers	54 (20.1%)	20 (8.6%)	22 (57.9%)	24 (32.9%)
Smokers	208 (77.3%)	206 (88.4%)	15 (39.5%)	47 (64.4%)
Unknown smoking	7 (2.6%)	7 (3.0%)	1 (2.6%)	2 (2.7%)

## Sheet: Table S2. DEG_kegg_gsea
ID	Description	setSize	enrichmentScore	NES	pvalue	p.adjust	qvalue	rank	leading_edge	core_enrichment
hsa04514	Cell adhesion molecules	142	0.679203	3.07652	1e-10	2.52484804050628e-09	7.21273155493178e-10	5912	tags=70%, list=23%, signal=54%	ICAM1/HLA-DQB1/CLDN9/SDC3/ICOSLG/HLA-DOB/HLA-DRB5/CLDN1/CD40/CDH3/SDC4/CADM3/NRXN2/CD6/CD22/HLA-DPA1/CLDN4/HLA-DQA2/HLA-DOA/SDC1/ESAM/VSIR/HLA-E/HLA-DMB/HLA-DRB1/HLA-DMA/HLA-DPB1/CD274/SELL/HLA-DRA/LRRC4B/ITGB2/HLA-B/ITGB8/NECTIN3/CD40LG/SPN/ICOS/CD4/ICAM2/NCAM2/SELE/CLDN2/HLA-F/PTPRS/HLA-DQA1/MADCAM1/CLDN16/CD80/SLITRK3/CD34/ITGAM/L1CAM/HLA-C/ITGAL/PDCD1/CD86/LRRC4C/NLGN2/HLA-A/ICAM3/VTCN1/SLITR…
hsa04060	Cytokine-cytokine receptor interaction	232	0.625237	3.00734	1e-10	2.52484804050628e-09	7.21273155493178e-10	5557	tags=57%, list=22%, signal=45%	IL37/IFNAR2/CX3CL1/CCL17/CCR7/IFNGR2/IL24/GDF11/IFNLR1/IFNAR1/CNTFR/CD40/IFNGR1/TNFSF10/CCL22/IL36G/CCR6/TNF/IL10RB/IL16/CSF2/EDA/IL7R/ACVR1/IL34/GDF5/EBI3/XCR1/TGFB1/IL17RA/CXCR3/TNFRSF12A/CXCR5/LTB/IL1R1/IL27RA/CCL11/IL36RN/NGFR/INHBB/CCL19/PRLR/CX3CR1/BMP3/TNFRSF14/TNFRSF18/CD40LG/TNFRSF9/CCL4L2/IL32/CXCL2/FAS/CCR4/CD4/IL1A/IL5RA/CCR2/IL1RAP/CXCL14/CXCR4/TNFRSF13B/TNFSF15/CXCL13/TNFRSF13C/IL21…
hsa04640	Hematopoietic cell lineage	84	0.719206	2.98712	1e-10	2.52484804050628e-09	7.21273155493178e-10	5352	tags=76%, list=21%, signal=61%	HLA-DQB1/CD1C/CD59/CD1B/CD1E/FLT3/CD1A/ITGA2/HLA-DOB/HLA-DRB5/CD22/TNF/HLA-DPA1/CSF2/FCER2/HLA-DQA2/CD37/HLA-DOA/IL7R/CD44/CR2/HLA-DMB/CD5/HLA-DRB1/HLA-DMA/HLA-DPB1/HLA-DRA/IL1R1/ITGA2B/ANPEP/GP1BA/CD1D/CD33/MME/CD4/IL1A/IL5RA/HLA-DQA1/CD34/ITGAM/FLT3LG/ITGA3/CSF1/CD3E/CD3D/MS4A1/IL7/CD19/CD2/ITGB3/CSF1R/CSF3R/IL6R/ITGA4/IL11/CD7/IL4R/GP1BB/IL1B/ITGA5/CD8B/CD3G/CD8A/CR1
hsa05168	Herpes simplex virus 1 infection	473	0.549995	2.83832	1e-10	2.52484804050628e-09	7.21273155493178e-10	8309	tags=61%, list=32%, signal=42%	IFNAR2/ZNF682/ZNF486/ZNF66/ZNF737/TLR2/ZNF85/HLA-DQB1/NFKBIA/IFNGR2/ZFP92/PIK3CD/ZNF626/HLA-DOB/HLA-DRB5/IFNAR1/ZNF557/ZNF701/IFNGR1/ZNF730/TNF/HLA-DPA1/ZNF347/ZNF43/ZNF439/HLA-DQA2/ZNF354A/HLA-DOA/ZNF154/CD74/IRF9/HLA-E/HLA-DMB/HLA-DRB1/HLA-DMA/HLA-DPB1/HLA-DRA/POU2F3/CASP8/HLA-B/ZNF879/ZNF471/ZNF93/ZNF846/ZNF808/IFIH1/BAK1/ZNF275/ZNF107/ZNF208/TNFRSF14/PML/ZNF267/ZNF136/ZNF568/FAS/ZNF714/ZNF582…
hsa04659	Th17 cell differentiation	98	0.661135	2.82679	1.04271010522383e-10	2.52484804050628e-09	7.21273155493178e-10	5515	tags=66%, list=21%, signal=52%	HLA-DQB1/NFKBIA/IFNGR2/HLA-DOB/HLA-DRB5/NFATC2/IFNGR1/RXRG/HLA-DPA1/NFKBIE/HLA-DQA2/HLA-DOA/EBI3/HLA-DMB/TGFB1/HLA-DRB1/HLA-DMA/HLA-DPB1/HLA-DRA/NFATC1/IL1R1/STAT5A/IL27RA/GATA3/RARA/JUN/RUNX1/MAPK10/AHR/CD4/IL1RAP/HLA-DQA1/IL21R/IRF4/JAK3/IL2RG/MAPK13/STAT6/IL6ST/CD3E/CD3D/TYK2/JAK1/TGFBR2/MAPK11/LAT/IL6R/FOXP3/ZAP70/MAPK1/TBX21/RELA/MAPK12/IL4R/IL1B/CD247/LCK/IL12RB1/MAPK14/JAK2/CD3G/STAT1/IL2R…
hsa04510	Focal adhesion	197	0.583926	2.76931	1e-10	2.52484804050628e-09	7.21273155493178e-10	7186	tags=61%, list=28%, signal=45%	EGFR/RASGRF1/RAC2/PIK3CD/ITGA2/VAV1/FYN/SHC3/TNC/TNXB/TNN/CHAD/PAK6/EMP1/THBS4/FLNA/ITGA2B/COL6A5/KDR/ITGB8/COL4A3/JUN/COL6A6/MAPK10/THBS1/PRKCB/CRKL/PARVG/SHC4/ITGA10/MYLK4/FN1/ACTN4/COL1A1/COL9A2/ZYX/ITGA3/COL4A4/VEGFD/MYLK/ACTB/ITGB6/PIP5K1C/CTNNB1/CAPN2/ITGA7/TLN2/SHC2/MET/BAD/BIRC3/PARVA/BCL2/COL6A3/COL6A2/MYL9/ITGB3/ITGA8/TLN1/COL4A5/DIAPH1/BUB1B-PAK6/VCL/ITGA4/ACTN1/PDGFC/COL6A1/COL1A2/LAM…
hsa04014	Ras signaling pathway	216	0.572827	2.73623	1e-10	2.52484804050628e-09	7.21273155493178e-10	7865	tags=63%, list=31%, signal=44%	EGFR/PLA2G2C/RASGRF1/FLT3/RAC2/PIK3CD/REL/GNG7/RAPGEF5/PLCG2/SHC3/PLA2G4C/GAB1/RGL1/RASSF5/HTR7/TIAM1/PAK6/NTRK2/RRAS2/KDR/RASGRF2/NGFR/ANGPT4/PRKACA/GNGT1/PLA2G4D/MAPK10/PRKCB/RALB/RASGRP2/SHC4/PLA2G4F/GRIN2A/GNG2/RASA4/RASAL3/GNG11/RASA2/FGF10/FGF18/EPHA2/FLT3LG/NTF4/VEGFD/CSF1/FGF7/RASA4B/NGF/SHC2/GNGT2/RASA3/MET/CALML6/BAD/FGFR1/ETS1/PLA2G3/FGF1/PLA2G2A/CSF1R/RALGDS/LAT/FGF9/BUB1B-PAK6/ANGPT1…
hsa04020	Calcium signaling pathway	212	0.57482	2.73216	1e-10	2.52484804050628e-09	7.21273155493178e-10	6358	tags=54%, list=25%, signal=41%	EGFR/CACNA1I/TNNC2/CYSLTR1/ADRB2/RYR1/NFATC2/CACNA1G/PLCG2/ADRA1B/ADCY9/CAMK2A/CASQ1/PDE1B/HTR7/P2RX7/CACNA1F/NTRK2/NFATC1/KDR/SLC8A2/ORAI2/PRKACA/PTGFR/ADCY1/ADORA2A/PRKCB/ADCY4/RYR2/CXCR4/NOS3/GNA14/GRIN2A/ITPR3/MYLK4/P2RX4/FGF10/ERBB4/FGF18/PDE1C/CAMK1/VEGFD/MYLK/FGF7/CASQ2/TBXA2R/NGF/GNA15/PTGER1/NFATC4/LHCGR/TFEB/PTK2B/STIM1/HRH1/CAMK4/MET/CALML6/FGFR1/MCOLN3/NTRK3/ADRB3/CAMK1D/EDNRA/FGF1/DR…
hsa04062	Chemokine signaling pathway	179	0.583012	2.72005	1e-10	2.52484804050628e-09	7.21273155493178e-10	7146	tags=59%, list=28%, signal=43%	CX3CL1/CCL17/NFKBIA/CCR7/RAC2/PIK3CD/GNG7/VAV1/PLCG2/SHC3/CCL22/ADCY9/CCR6/TIAM1/XCR1/GNAI2/CXCR3/CXCR5/CCL11/CCL19/PRKACA/CX3CR1/GNGT1/CCL4L2/ADCY1/PIK3CG/CXCL2/PRKCB/CRKL/RASGRP2/SHC4/CCR4/ADCY4/CCR2/CXCL14/PIK3R6/WAS/CXCR4/PIK3R5/GNG2/CXCL13/STAT2/GNG11/CXCL12/CCL28/NCF1/JAK3/CXCL11/CCR5/CCL3L3/ITK/FGR/HCK/GRK3/PTK2B/CCL14/CXCR2/SHC2/PREX1/GNGT2/BAD/DOCK2/CCR1/CXCL9/CCL2/CCL5/PLCB2/CXCL10/MAPK…
hsa04010	MAPK signaling pathway	282	0.552489	2.70437	1e-10	2.52484804050628e-09	7.21273155493178e-10	7146	tags=55%, list=28%, signal=40%	EGFR/DUSP9/CACNA1I/RASGRF1/MEF2C/DUSP6/FLT3/RAC2/CACNA1G/RPS6KA1/PLA2G4C/TNF/CACNB1/MAP3K13/TGFB1/CACNA1F/NTRK2/NFATC1/IL1R1/FLNA/RRAS2/KDR/GNA12/MAP4K1/RASGRF2/NGFR/ANGPT4/PRKACA/DUSP7/CACNG4/MAP3K5/DUSP2/JUN/PLA2G4D/MAPK10/MAP3K3/PRKCB/FAS/CRKL/RASGRP2/IL1A/IL1RAP/MAP3K14/PLA2G4F/RPS6KA5/RPS6KA2/HSPA6/RASA2/FGF10/DUSP3/ERBB4/MAX/MAPT/MAP3K1/FGF18/MYD88/EPHA2/FLT3LG/RPS6KA4/ELK4/PTPN7/NTF4/MAPK1…
hsa04080	Neuroactive ligand-receptor interaction	218	0.564729	2.70047	1e-10	2.52484804050628e-09	7.21273155493178e-10	7827	tags=61%, list=30%, signal=43%	CYSLTR1/GRIK4/P2RY6/NPFFR1/GLP2R/ADRB2/OPRK1/GRID1/S1PR2/OPRL1/EDN1/ADRA1B/ADORA1/SCTR/CNR2/CHRNA6/HTR7/GABRE/GABBR2/P2RX7/NPBWR1/SSTR3/GRIA3/PRLR/ADM2/PTGFR/ADORA2A/CNR1/P2RY10/EDN2/GRM6/GLP1R/GRIN2A/ADRA2C/OPRD1/P2RY14/P2RX4/GIPR/PENK/PTGIR/RLN3/PTH1R/UTS2/TBXA2R/PTGER4/PTGER1/CHRNB1/LHCGR/P2RY13/P2RY2/ADRA2A/HRH1/CTSG/APLNR/PTGER2/ADRB3/LYNX1/GABRP/RLN2/NPY1R/GHR/EDNRA/GABRD/AVPR2/FPR3/DRD1/F2…
hsa04151	PI3K-Akt signaling pathway	312	0.533879	2.63959	1e-10	2.52484804050628e-09	7.21273155493178e-10	7949	tags=56%, list=31%, signal=39%	EGFR/IFNAR2/TLR2/CREB5/FLT3/PIK3CD/GNG7/ITGA2/STK11/IFNAR1/TNC/TNXB/TNN/CHAD/IL7R/PPP2R5B/TCL1A/NTRK2/THBS4/ITGA2B/COL6A5/KDR/NGFR/ITGB8/COL4A3/ANGPT4/PRLR/GNGT1/COL6A6/PIK3CG/THBS1/PIK3R6/SGK1/PPP2R3A/ITGA10/YWHAH/NOS3/PIK3R5/GNG2/GNG11/OSMR/FN1/FGF10/ERBB4/COL1A1/JAK3/FGF18/EPHA2/COL9A2/FLT3LG/CDKN1A/IL2RG/NTF4/ITGA3/COL4A4/VEGFD/CSF1/CREB3/FGF7/NGF/ITGB6/ITGA7/MCL1/GNGT2/PPP2R2B/MET/BAD/FGFR1/…
hsa05200	Pathways in cancer	480	0.490083	2.52861	1e-10	2.52484804050628e-09	7.21273155493178e-10	8233	tags=52%, list=32%, signal=36%	EGFR/IFNAR2/FLT3/NFKBIA/RAC2/IFNGR2/PIK3CD/GNG7/ITGA2/EDN1/IFNAR1/EML4/IFNGR1/PLCG2/RXRG/ADCY9/WNT7A/GSTM5/RASSF5/CEBPA/CAMK2A/IL7R/FZD2/HHIP/TGFB1/GNAI2/STAT4/CASP8/GLI3/STAT5A/ITGA2B/GNA12/BAK1/COL4A3/PRKACA/RARA/PML/GNGT1/WNT7B/ADCY1/JUN/RUNX1/MAPK10/PRKCB/RALB/FAS/CRKL/MMP2/RASGRP2/TRAF1/ADCY4/IL5RA/ESR1/CCNA1/CXCR4/WNT10A/PPARD/RPS6KA5/GNG2/STAT2/CSF2RB/GNG11/BCR/FN1/CXCL12/FGF10/MAX/IL12B/J…
hsa05165	Human papillomavirus infection	302	0.509566	2.51927	1e-10	2.52484804050628e-09	7.21273155493178e-10	7846	tags=52%, list=31%, signal=37%	EGFR/IFNAR2/CREB5/PIK3CD/ITGA2/IFNAR1/MX1/WNT7A/TNF/TNC/TNXB/MX2/TNN/CHAD/FZD2/PPP2R5B/IRF9/HLA-E/ISG15/CASP8/THBS4/HLA-B/ITGA2B/COL6A5/ITGB8/BAK1/COL4A3/PRKACA/MAML2/WNT7B/COL6A6/THBS1/FAS/MFNG/HLA-F/CCNA1/PPP2R3A/WNT10A/ITGA10/STAT2/HES2/FN1/COL1A1/COL9A2/HLA-C/FZD9/CDKN1A/WNT3A/DLG2/ITGA3/COL4A4/WNT5A/CREB3/ITGB6/PTGER4/CTNNB1/HLA-A/ITGA7/TYK2/WNT6/PPP2R2B/BAD/ATP6V0D1/JAK1/COL6A3/COL6A2/ITGB3…
hsa05169	Epstein-Barr virus infection	183	0.576322	2.69401	1.58660579511482e-10	3.37879459256721e-09	9.65220004707914e-10	5395	tags=47%, list=21%, signal=37%	IFNAR2/TLR2/ICAM1/HLA-DQB1/NFKBIA/PIK3CD/HLA-DOB/HLA-DRB5/IFNAR1/CD40/PLCG2/TNF/RUNX3/HLA-DPA1/FCER2/NFKBIE/HLA-DQA2/HLA-DOA/CD44/IRF9/CR2/HLA-E/HLA-DMB/HLA-DRB1/HLA-DMA/HLA-DPB1/ISG15/HLA-DRA/CASP8/TNFAIP3/HLA-B/BAK1/JUN/BTK/MAPK10/FAS/RIPK1/VIM/HLA-F/CCNA1/MAP3K14/IRF7/HLA-DQA1/STAT2/OAS2/JAK3/MYD88/HLA-C/ITGAL/CDKN1A/MAPK13/CIR1/CD3E/CD3D/HLA-A/TYK2/BCL2/CD19/JAK1/MAPK11/TRADD/BLNK/TRAF6/GADD4…
hsa04015	Rap1 signaling pathway	194	0.566587	2.67199	1.59471131212612e-10	3.37879459256721e-09	9.65220004707914e-10	7019	tags=58%, list=27%, signal=42%	EGFR/RAC2/PIK3CD/VAV1/RAPGEF5/ADCY9/RASSF5/RAPGEF3/TIAM1/GNAO1/GNAI2/ITGB2/ITGA2B/KDR/NGFR/ANGPT4/ADCY1/ADORA2A/THBS1/PRKCB/RALB/CRKL/RASGRP2/CNR1/ADCY4/SIPA1/GRIN2A/PRKD1/LCP2/FGF10/ITGAM/FGF18/EPHA2/ITGAL/MAPK13/VEGFD/CSF1/FGF7/ACTB/NGF/CTNNB1/TLN2/MET/CALML6/FGFR1/RAP1GAP/MAPK11/FGF1/ITGB3/CSF1R/MAGI2/RALGDS/LAT/F2RL3/TLN1/PRKD2/PLCB2/FGF9/ANGPT1/SIPA1L2/AFDN/FGFR2/PARD6B/RASGRP3/PDGFC/RAPGEF6…
hsa05152	Tuberculosis	160	0.593449	2.7287	3.45630721290342e-10	6.89228320690741e-09	1.96891804078709e-09	6353	tags=56%, list=25%, signal=42%	TLR2/HLA-DQB1/CASP10/IFNGR2/CORO1A/HLA-DOB/HLA-DRB5/CIITA/IFNGR1/TNF/LSP1/IL10RB/FCGR2C/HLA-DPA1/VDR/FCGR2B/CAMK2A/HLA-DQA2/PLK3/HLA-DOA/CD74/HLA-DMB/TGFB1/HLA-DRB1/HLA-DMA/HLA-DPB1/HLA-DRA/CASP8/ITGB2/FCGR2A/MAPK10/IL1A/TLR9/HLA-DQA1/MRC2/IL12B/ITGAM/MYD88/ITGAX/MAPK13/CAMP/MRC1/CALML6/BAD/ATP6V0D1/BCL2/CLEC4E/JAK1/CYP27B1/MAPK11/TRADD/CLEC7A/TGFB2/FCER1G/NFYA/TRAF6/NOD2/SYK/RFXAP/IL10RA/MAPK1/L…
hsa04810	Regulation of actin cytoskeleton	203	0.53227	2.52795	5.91303215644559e-10	1.11362105613059e-08	3.18128045843856e-09	6655	tags=48%, list=26%, signal=36%	EGFR/LIMK1/MSN/RAC2/PIK3CD/ITGA2/VAV1/IQGAP1/GSN/TIAM1/PAK6/ARHGEF6/ITGB2/TMSB4X/RRAS2/ITGA2B/GNA12/ITGB8/FGD3/CRKL/SLC9A1/RGCC/BAIAP2/CXCR4/ITGA10/MYLK4/FN1/CXCL12/FGF10/ACTN4/ITGAM/FGF18/NCKAP1L/ITGAL/ITGAX/MYH9/ITGA3/MYLK/FGF7/ACTB/ITGAD/ITGB6/PIP5K1C/ITGA7/MYH10/FGFR1/CFL2/ARHGEF7/MYL9/FGF1/EZR/ITGB3/ITGA8/IQGAP2/FGF9/DIAPH1/BUB1B-PAK6/VCL/ITGA4/FGFR2/ACTN1/PDGFC/C7/MAPK1/FGFR3/ITGAV/ITGB4/PD…
hsa05202	Transcriptional misregulation in cancer	159	0.57536	2.64306	2.23697367165752e-09	3.99123197206264e-08	1.14017494621879e-08	6708	tags=52%, list=26%, signal=39%	KDM6A/MMP3/MEF2C/DUSP6/FLT3/REL/PLAT/CD40/RXRG/NFKBIZ/PAX5/CSF2/CEBPA/TMPRSS2/LYL1/MLLT1/ETV4/ETV5/GRIA3/HPGD/NGFR/BAK1/RARA/PML/PTCRA/RUNX1/TRAF1/PLAU/LMO2/FLI1/CCNA1/ERG/MAX/ITGAM/NUPR1/SPI1/ELK4/CDKN1A/BCL2A1/CD86/MET/BIRC3/MMP9/TGFBR2/ARNT2/ETV7/CSF1R/MEN1/MPO/SPINT1/ELANE/GADD45B/AFF1/BCL11B/ETV1/NR4A3/BCL2L1/GADD45A/RELA/HOXA10/BAIAP3/BMP2K/DDB2/FOXO1/ITGB7/IL2RB/HMGA2/KMT2A/IGF1/SMAD1/ZEB1…
hsa05205	Proteoglycans in cancer	194	0.545135	2.57082	2.84551203199912e-09	4.71705685494883e-08	1.34752128754942e-08	8230	tags=61%, list=32%, signal=42%	EGFR/TLR2/MSN/PIK3CD/ITGA2/HPSE2/VAV1/PLCG2/SDC4/WNT7A/GAB1/TNF/IQGAP1/CAMK2A/TIAM1/FZD2/SDC1/CD44/TGFB1/FLNA/RRAS2/TIMP3/KDR/PRKACA/WNT7B/THBS1/PRKCB/FAS/MMP2/SLC9A1/PLAU/HCLS1/ESR1/WNT10A/ITPR3/LUM/ANK3/FN1/ERBB4/IL12B/COL1A1/TWIST2/FZD9/CDKN1A/WNT3A/WNT5A/MAPK13/ACTB/SMO/CTNNB1/DCN/HSPG2/WNT6/MET/MMP9/FGFR1/HBEGF/GPC3/MAPK11/EZR/ITGB3/TGFB2/SDC2/IGF2/COL1A2/MAPK1/MAPK12/FZD7/ITGAV/GPC1/ITGA5/N…
hsa05170	Human immunodeficiency virus 1 infection	190	0.542983	2.55187	2.96532503011645e-09	4.71705685494883e-08	1.34752128754942e-08	7146	tags=53%, list=28%, signal=39%	LIMK1/TLR2/NFKBIA/APOBEC3C/RAC2/PIK3CD/GNG7/NFATC2/PLCG2/TNF/AP1S2/APOBEC3F/APOBEC3G/PAK6/HLA-E/GNAO1/GNAI2/CASP8/SAMHD1/NFATC1/HLA-B/BAK1/GNGT1/JUN/MAPK10/AP1B1/PRKCB/FAS/CRKL/APOBEC3H/AP1M1/CD4/RIPK1/HLA-F/APOBEC3D/CXCR4/BST2/GNG2/ITPR3/GNG11/AP1M2/MYD88/HLA-C/CCR5/MAPK13/NFATC4/CD3E/PTK2B/CD3D/HLA-A/GNGT2/CALML6/BAD/BCL2/CFL2/MAPK11/TRADD/TRAF6/WEE1/BUB1B-PAK6/HLA-G/APOBEC3A/MAPK1/BCL2L1/RELA/…
hsa05167	Kaposi sarcoma-associated herpesvirus infection	174	0.548817	2.54953	3.06121683801989e-09	4.71705685494883e-08	1.34752128754942e-08	6454	tags=49%, list=25%, signal=37%	IFNAR2/ICAM1/MAP1LC3C/NFKBIA/PIK3CD/GNG7/NFATC2/IFNAR1/IFNGR1/PLCG2/UBC/CSF2/IRF9/HLA-E/CASP8/NFATC1/HLA-B/BAK1/GNGT1/JUN/PIK3CG/MAPK10/CXCL2/FAS/CCR4/MICA/PIK3R6/HLA-F/IRF7/PIK3R5/GNG2/MICB/ITPR3/STAT2/GNG11/HLA-C/CDKN1A/CCR5/RCAN1/MAPK13/CD86/HCK/IL6ST/NFATC4/CTNNB1/HLA-A/TYK2/PREX1/GNGT2/CALML6/CCR1/CLEC2B/JAK1/MAPK11/TRADD/CD200R1/MAP1LC3A/TLR3/SYK/HLA-G/ZFP36/MAPK1/RELA/MAPK12/EP300/CCR8/PIK…
hsa04360	Axon guidance	174	0.543094	2.52294	5.05221695814072e-09	7.44652847308567e-08	2.12724924553294e-08	6683	tags=51%, list=26%, signal=38%	LIMK1/EPHA4/RAC2/PIK3CD/NTN1/NFATC2/RGMA/PLCG2/FYN/EPHB3/EFNB3/CAMK2A/NTN4/PAK6/GNAI2/PLXNB2/SEMA4F/PLXNC1/RGS3/EPHA1/SEMA4A/BOC/PLXNB3/CXCR4/NRP1/SEMA4D/UNC5C/CXCL12/L1CAM/EPHA2/WNT5A/GDF7/SEMA5A/SMO/NFATC4/LRRC4C/ROBO2/MET/PLXNA3/EFNB1/SEMA3A/NTNG1/FES/PLXNA4/CFL2/MYL9/EPHB2/SEMA6C/DPYSL2/SEMA3C/SRGAP2/LRRC4/TRPC6/SLIT3/EFNB2/BUB1B-PAK6/PARD6B/EPHB4/SRGAP3/SLIT2/BMPR2/MAPK1/EPHB6/ROBO3/SEMA4C/P…
hsa05164	Influenza A	147	0.575931	2.62162	1.18379769819701e-08	1.67211424870328e-07	4.77672755412828e-08	6397	tags=51%, list=25%, signal=39%	IFNAR2/ICAM1/HLA-DQB1/NFKBIA/IFNGR2/PIK3CD/HLA-DOB/HLA-DRB5/IFNAR1/CIITA/IFNGR1/MX1/TNFSF10/TNF/HLA-DPA1/MX2/HLA-DQA2/HLA-DOA/IRF9/TMPRSS2/HLA-DMB/CASP1/HLA-DRB1/HLA-DMA/HLA-DPB1/HLA-DRA/CASP8/IFIH1/BAK1/PML/NLRP3/PRKCB/FAS/IL1A/PYCARD/RSAD2/CALCOCO2/IRF7/HLA-DQA1/STAT2/TLR7/OAS2/IL12B/MYD88/ACTB/TPSAB1/TYK2/IL33/JAK1/TPSB2/TMPRSS4/TRADD/CCL2/CCL5/TLR3/RNASEL/CXCL10/MAPK1/RELA/EP300/IL1B/PIK3R1/P…
hsa04380	Osteoclast differentiation	131	0.600783	2.67024	1.44712758827614e-08	1.96230500970244e-07	5.6057152893223e-08	6377	tags=58%, list=25%, signal=44%	IFNAR2/SOCS1/NFKBIA/IFNGR2/PIK3CD/NFATC2/IFNAR1/IFNGR1/PLCG2/FYN/TNF/FCGR2C/FCGR2B/LILRA4/IRF9/NCF4/TGFB1/NOX1/NFATC1/SIRPA/OSCAR/IL1R1/FCGR2A/JUN/BTK/MAPK10/IL1A/MAP3K14/ITPR3/STAT2/LCP2/NCF2/NCF1/SIRPB1/SPI1/MAPK13/CSF1/LILRA2/TREM2/TYK2/CAMK4/FOSB/JAK1/TGFBR2/TYROBP/CTSK/MAPK11/ITGB3/CSF1R/TGFB2/BLNK/TRAF6/SYK/MAPK1/SIRPG/RELA/JUNB/MAPK12/IL1B/ACP5/LCK/RELB/PIK3R1/MAPK14/STAT1/FHL2/LILRB1/FOSL…
hsa04658	Th1 and Th2 cell differentiation	84	0.65285	2.71152	1.61338944424161e-08	2.10361162153041e-07	6.00938578421976e-08	5426	tags=62%, list=21%, signal=49%	HLA-DQB1/NFKBIA/IFNGR2/HLA-DOB/HLA-DRB5/NFATC2/IFNGR1/RUNX3/HLA-DPA1/NFKBIE/HLA-DQA2/HLA-DOA/HLA-DMB/HLA-DRB1/HLA-DMA/HLA-DPB1/STAT4/HLA-DRA/NFATC1/STAT5A/GATA3/MAML2/JUN/MAPK10/CD4/HLA-DQA1/IL12B/JAK3/IL2RG/MAPK13/STAT6/CD3E/CD3D/TYK2/JAK1/MAPK11/LAT/NOTCH2/ZAP70/MAPK1/TBX21/RELA/MAPK12/IL4R/CD247/LCK/IL12RB1/MAPK14/JAK2/CD3G/STAT1/IL2RB
hsa05323	Rheumatoid arthritis	86	0.647487	2.70432	1.87644605454425e-08	2.35598226848334e-07	6.73033282721524e-08	6332	tags=64%, list=25%, signal=48%	TLR2/ICAM1/HLA-DQB1/MMP3/HLA-DOB/HLA-DRB5/TNF/HLA-DPA1/CSF2/HLA-DQA2/HLA-DOA/HLA-DMB/TGFB1/HLA-DRB1/HLA-DMA/HLA-DPB1/HLA-DRA/ITGB2/LTB/JUN/CXCL2/IL1A/HLA-DQA1/CD80/CXCL12/ITGAL/CCL3L3/CSF1/CD86/MMP1/ATP6V0D1/CTSK/TGFB2/CTLA4/CCL2/CCL5/TNFSF13B/ANGPT1/ATP6V1E1/IL11/CXCL6/TEK/ATP6V0E2/IL1B/ACP5/TGFB3/CXCL3/IL23A/ATP6V0A1/ATP6V0D2/FOS/TLR4/CCL20/ATP6V0E1/CCL3
hsa04670	Leukocyte transendothelial migration	102	0.628874	2.70123	2.36042817591469e-08	2.85780411298243e-07	8.16388692421623e-08	7233	tags=70%, list=28%, signal=50%	ICAM1/MSN/CLDN9/RAC2/PIK3CD/CLDN1/VAV1/PLCG2/RASSF5/CLDN4/RAPGEF3/ESAM/NCF4/GNAI2/ITGB2/RHOH/PRKCB/MMP2/SIPA1/CLDN2/CXCR4/CLDN16/CXCL12/NCF2/ACTN4/NCF1/ITGAM/ITGAL/MAPK13/ACTB/CYBB/ITK/CTNNB1/PTK2B/MMP9/MYL9/MAPK11/EZR/TXK/VCAM1/OCLN/VCL/ITGA4/AFDN/PECAM1/ACTN1/JAM2/MAPK12/CLDN15/F11R/PIK3R1/PRKCA/MAPK14/CDH5/CLDN3/CTNND1/CDC42/ACTG1/VAV3/PIK3R3/PLCG1/RAC1/ARHGAP5/RAP1B/CLDN5/PIK3R2/THY1/PXN/RAP1…
hsa05145	Toxoplasmosis	108	0.627037	2.70261	2.46160162132352e-08	2.87752741251266e-07	8.22023045959214e-08	5343	tags=56%, list=21%, signal=44%	SOCS1/TLR2/HLA-DQB1/NFKBIA/IFNGR2/HLA-DOB/HLA-DRB5/CIITA/CD40/IFNGR1/TNF/IL10RB/HLA-DPA1/HLA-DQA2/HLA-DOA/HLA-DMB/GNAO1/TGFB1/GNAI2/HLA-DRB1/HLA-DMA/HLA-DPB1/HLA-DRA/CASP8/CD40LG/PIK3CG/MAPK10/PIK3R6/HLA-DQA1/PIK3R5/HSPA6/IL12B/MYD88/CCR5/MAPK13/ALOX5/BIRC7/TYK2/BAD/BIRC3/BCL2/JAK1/MAPK11/TGFB2/LDLR/TRAF6/IL10RA/LAMA2/LAMA4/MAPK1/BCL2L1/RELA/LAMB1/LY96/MAPK12/LAMA1/TGFB3/MAPK14/JAK2/STAT1
hsa05163	Human cytomegalovirus infection	200	0.51829	2.45386	3.3699684483979e-08	3.80806434668963e-07	1.08784946404423e-07	7146	tags=48%, list=28%, signal=35%	EGFR/CX3CL1/CREB5/NFKBIA/RAC2/PIK3CD/GNG7/NFATC2/ADCY9/TNF/IL10RB/HLA-E/GNAO1/GNAI2/CASP8/NFATC1/HLA-B/IL1R1/GNA12/BAK1/PRKACA/GNGT1/CCL4L2/ADCY1/PRKCB/FAS/CRKL/ADCY4/RIPK1/HLA-F/CXCR4/GNG2/ITPR3/GNG11/CXCL12/HLA-C/CDKN1A/CCR5/CCL3L3/MAPK13/CREB3/PTGER4/PTGER1/NFATC4/CTNNB1/PTK2B/CXCR2/HLA-A/GNGT2/CALML6/CCR1/PTGER2/JAK1/MAPK11/ITGB3/TRADD/CCL2/CCL5/IL6R/PLCB2/HLA-G/IL10RA/MAPK1/RELA/MAPK12/GNA11…
hsa05131	Shigellosis	211	0.501123	2.38635	3.86062581143997e-08	4.22178112928435e-07	1.20603590713914e-07	6683	tags=44%, list=26%, signal=33%	EGFR/CYTH3/MAP1LC3C/NFKBIA/PIK3CD/PLCG2/TNF/UBC/CSF2/CD44/CASP1/IL1R1/PRKCE/JUN/MAPK10/NLRP3/CRKL/HCLS1/RIPK1/PYCARD/CALCOCO2/RPS6KA5/FOXO6/ITPR3/CAST/CYTH1/RRAGC/UBE2D4/ACTN4/NLRC4/RRAGD/MYD88/ARHGEF2/MAPK13/TLR5/ACTB/NOD1/CAPN2/TAB3/TLN2/BCL2/CAPN1/MYL9/MAPK11/TRADD/CCL5/MAP1LC3A/TLN1/PLCB2/CASP4/CYTH4/TRAF6/DIAPH1/TNIP1/VCL/FNBP1/ACTN1/HK3/U2AF1/MAPK1/BCL2L1/RELA/MAPK12/RBX1/FOXO4/FOXO3/IL1B/P…
hsa05166	Human T-cell leukemia virus 1 infection	211	0.499823	2.38016	4.37207695283496e-08	4.63166902190954e-07	1.32312855151584e-07	6344	tags=42%, list=25%, signal=32%	ICAM1/CREB5/HLA-DQB1/NFKBIA/PIK3CD/HLA-DOB/HLA-DRB5/NFATC2/CD40/ADCY9/TNF/HLA-DPA1/CSF2/HLA-DQA2/HLA-DOA/MMP7/HLA-E/HLA-DMB/TGFB1/HLA-DRB1/HLA-DMA/HLA-DPB1/HLA-DRA/NFATC1/ITGB2/HLA-B/IL1R1/STAT5A/MSX2/PRKACA/ADCY1/JUN/MAPK10/MAP3K3/CD4/ADCY4/HLA-F/CCNA1/MAP3K14/NRP1/HLA-DQA1/TNFRSF13C/MAP3K1/JAK3/HLA-C/ITGAL/SPI1/ELK4/CDKN1A/IL2RG/CREB3/NFATC4/CD3E/CD3D/HLA-A/TLN2/LTA/JAK1/TGFBR2/ETS1/TGFB2/TLN1/…
hsa04145	Phagosome	144	0.57902	2.62797	4.52537337134306e-08	4.64879264510696e-07	1.32802025570514e-07	6361	tags=51%, list=25%, signal=39%	TLR2/HLA-DQB1/ITGA2/CORO1A/HLA-DOB/HLA-DRB5/OLR1/FCGR2C/HLA-DPA1/FCGR2B/HLA-DQA2/HLA-DOA/RAB7B/NCF4/HLA-E/HLA-DMB/HLA-DRB1/HLA-DMA/HLA-DPB1/HLA-DRA/THBS4/ITGB2/HLA-B/FCGR2A/THBS1/TUBB2A/TUBA1A/COLEC12/HLA-F/HLA-DQA1/MRC2/NCF2/NCF1/ITGAM/HLA-C/TUBA4A/ACTB/CYBB/TUBA8/MRC1/HLA-A/VAMP3/ATP6V0D1/SFTPA1/ITGB3/CLEC7A/MPO/TUBB8/HLA-G/ATP6V1E1/SFTPA2/THBS2/LAMP2/THBS3/ITGAV/TAP1/COMP/ATP6V0E2/TUBB2B/ITGA5…
hsa04148	Efferocytosis	152	0.565528	2.58181	5.16406836953607e-08	5.06631023001576e-07	1.44729247371976e-07	6893	tags=56%, list=27%, signal=41%	MEGF11/CX3CL1/ATP8A2/P2RY6/NFATC2/SCARF1/CH25H/CAMK2A/XKR4/RAB7B/CASP1/TGFB1/NFATC1/SIRPA/DUSP7/CX3CR1/PROS1/GPR132/TYRO3/DUSP2/THBS1/CRKL/MERTK/P2RY12/SGK1/PPARD/ANO5/SIRPB1/MAPK13/ATP11A/PTGER4/NFATC4/ALOX5/DUSP5/P2RY2/VPS8/ALOX15/TIMD4/CD47/SIGLEC10/PTGER2/GAS6/MAPK11/HAVCR2/ITGB3/ANO4/MFGE8/AXL/S1PR1/C1QA/PECAM1/PLA2G15/DUSP8/MAPK1/SIRPG/MAPK12/ITGAV/CPT1B/VPS11/MEGF10/MAPK14/JAK2/NR1H2/C1QB/…
hsa05132	Salmonella infection	242	0.484335	2.33504	5.23070377730241e-08	5.06631023001576e-07	1.44729247371976e-07	6361	tags=39%, list=25%, signal=30%	CYTH3/TLR2/NFKBIA/KLC3/PIK3CD/PLEKHM1/TNFSF10/TNF/FHOD1/RAB7B/RAB9B/CASP1/S100A10/CASP8/FLNA/KIF5A/RIPK3/BAK1/RHOH/JUN/PIK3CG/MAPK10/NLRP3/TUBB2A/RIPK1/TUBA1A/PYCARD/TLR9/RHOG/RAB9A/CYTH1/NLRC4/AHNAK2/MYD88/NCKAP1L/TUBA4A/RHOB/MAPK13/TLR5/ACTB/NOD1/FYCO1/CTNNB1/TUBA8/TAB3/AHNAK/DCTN5/RHOJ/BIRC3/BCL2/DYNLRB2/WASF3/MYL9/MAPK11/TRADD/PTPRC/CASP4/CYTH4/DCTN4/TRAF6/TUBB8/MAPK1/MYO6/RELA/LY96/MAPK12/SN…
hsa04512	ECM-receptor interaction	84	0.640723	2.66115	5.45339647852536e-08	5.13528168394471e-07	1.4669955439308e-07	5403	tags=63%, list=21%, signal=50%	ITGA2/SDC4/TNC/TNXB/TNN/CHAD/SDC1/CD44/SV2C/THBS4/ITGA2B/COL6A5/GP1BA/ITGB8/COL4A3/COL6A6/THBS1/FREM1/GP6/ITGA10/FN1/COL1A1/COL9A2/ITGA3/COL4A4/ITGB6/ITGA7/HSPG2/CD47/COL6A3/COL6A2/AGRN/ITGB3/ITGA8/COL4A5/ITGA4/COL6A1/COL1A2/LAMA2/LAMA4/THBS2/LAMB1/THBS3/LAMA1/GP1BB/ITGAV/COMP/ITGB4/COL4A6/ITGA5/COL9A3/VWF/ITGB7
hsa04024	cAMP signaling pathway	184	0.522293	2.44576	6.04790552769502e-08	5.54118911861787e-07	1.5829510911748e-07	7762	tags=53%, list=30%, signal=37%	CREB5/ADRB2/NFKBIA/RAC2/PIK3CD/NPR1/PPP1R1B/EDN1/VAV1/SOX9/ADORA1/ADCY9/CAMK2A/RAPGEF3/TIAM1/HHIP/GABBR2/GNAI2/CACNA1F/NFATC1/GLI3/RRAS2/GRIA3/PRKACA/ADCY1/FXYD1/JUN/ADORA2A/MAPK10/SLC9A1/EDN2/ADCY4/RYR2/GLP1R/GRIN2A/CNGB1/GIPR/CREB3/TNNI3/LHCGR/ATP1A3/CNGA4/CAMK4/CALML6/BAD/PTGER2/GLI1/MYL9/NPY1R/EDNRA/DRD1/CACNA1C/CNGA1/AFDN/POPDC2/MAPK1/PDE4B/RELA/ATP1A2/SUCNR1/EP300/PIK3R1/GHRL/ATP1B2/PTGER3/…
hsa05146	Amoebiasis	97	0.605074	2.58677	7.55260248508613e-08	6.73771642748474e-07	1.92476296018816e-07	7146	tags=66%, list=28%, signal=48%	TLR2/CD1C/CD1B/CD1E/CD1A/PIK3CD/SERPINB9/TNF/CSF2/RAB7B/TGFB1/ITGB2/IL1R1/COL4A3/PRKACA/CD1D/ADCY1/CXCL2/PRKCB/GNA14/FN1/ACTN4/IL12B/ITGAM/COL1A1/COL4A4/GNA15/CTSG/TGFB2/HSPB1/PLCB2/COL4A5/VCL/COL3A1/ACTN1/COL1A2/LAMA2/LAMA4/RELA/LAMB1/GNA11/LAMA1/IL1B/COL4A6/TGFB3/PIK3R1/CXCL3/PRKCA/GNAQ/RAB5B/IL10/TLR4/CD14/COL4A2/SERPINB4/PIK3R3/LAMC2/C9/COL4A1/SERPINB3/PIK3R2/RAB5C/CXCL1/NFKB1
hsa04611	Platelet activation	117	0.581884	2.53932	7.91463670743658e-08	6.87964575338718e-07	1.96530790036212e-07	7083	tags=63%, list=28%, signal=46%	PIK3CD/ITGA2/PLCG2/FYN/ADCY9/PLA2G4C/GNAI2/FCGR2A/ITGA2B/GP1BA/PRKACA/ADCY1/PLA2G4D/BTK/PIK3CG/GP6/RASGRP2/ADCY4/VAMP8/P2RY12/PIK3R6/PLA2G4F/NOS3/PIK3R5/ITPR3/MYLK4/LCP2/COL1A1/PTGIR/MAPK13/MYLK/ACTB/TBXA2R/STIM1/TLN2/PTGS1/MAPK11/ITGB3/PRKG1/F2RL3/TLN1/FCER1G/PLCB2/FERMT3/SYK/SNAP23/COL3A1/APBB1IP/JMJD7-PLA2G4B/COL1A2/MAPK1/P2RX1/MAPK12/RASGRP1/GP1BB/PIK3R1/MAPK14/GNAQ/LYN/GUCY1A2/PLA2G4B/VWF/MY…
hsa04061	Viral protein interaction with cytokine and cytokine receptor	89	0.636061	2.68216	1.0167074561311e-07	8.61659569071107e-07	2.46150226221213e-07	4845	tags=55%, list=19%, signal=45%	IL37/CX3CL1/CCL17/CCR7/IL24/TNFSF10/CCL22/CCR6/TNF/IL10RB/IL34/XCR1/CXCR3/CXCR5/CCL11/CCL19/CX3CR1/TNFRSF14/CCL4L2/CXCL2/CCR4/CCR2/CXCL14/CXCR4/CXCL13/CXCL12/CCL28/CXCL11/CCR5/IL2RG/CCL3L3/CSF1/IL6ST/CCL14/CXCR2/LTA/CCR1/CXCL9/CSF1R/CCL2/CCL5/IL6R/IL10RA/CXCL10/CXCL6/CCL13/CCL23/CCR8/TNFRSF10C
hsa05417	Lipid and atherosclerosis	194	0.511964	2.41439	1.09279909810452e-07	9.0355827867666e-07	2.58119427536882e-07	7146	tags=48%, list=28%, signal=35%	TLR2/ICAM1/MMP3/NFKBIA/PIK3CD/NFATC2/CD40/VAV1/OLR1/TNFSF10/RXRG/TNF/CAMK2A/NCF4/CASP1/NOX1/POU2F3/CASP8/NFATC1/CD40LG/MAP3K5/JUN/MAPK10/CXCL2/NLRP3/FAS/SELE/PYCARD/ABCG1/NOS3/IRF7/HSPA6/NCF2/NCF1/IL12B/MYD88/CCL3L3/MAPK13/CYBB/POU2F2/MMP1/CALML6/BAD/MMP9/BCL2/MAPK11/ERN1/LDLR/CCL2/CCL5/PLCB2/VCAM1/TRAF6/MAPK1/BCL2L1/RELA/LY96/MAPK12/IL1B/MIB2/PIK3R1/CXCL3/PRKCA/MAPK14/JAK2/LYN/NFE2L2/AKT2/SELP/F…
hsa04621	NOD-like receptor signaling pathway	155	0.563261	2.57346	1.41695710649979e-07	1.14368680738912e-06	3.26716926811982e-07	5395	tags=47%, list=21%, signal=37%	IFNAR2/CASR/MAP1LC3C/TXNIP/NFKBIA/GPSM3/IFNAR1/NLRP7/NLRP6/TNF/IRF9/CASP1/P2RX7/CASP8/AIM2/TNFAIP3/IFI16/RIPK3/NLRP12/JUN/MAPK10/CXCL2/NLRP3/GBP2/CARD16/RIPK1/PYCARD/IRF7/ITPR3/STAT2/OAS2/NLRC4/MYD88/DEFB4A/MAPK13/CYBB/CAMP/NLRP1/NOD1/TAB3/TRIP6/TYK2/MEFV/BIRC3/PSTPIP1/BCL2/JAK1/CARD8/MAPK11/CCL2/CCL5/MAP1LC3A/RNASEL/PLCB2/CASP4/TRAF6/MFN2/NOD2/GBP1/GBP4/TRPV2/MAPK1/BCL2L1/RELA/MAPK12/IL1B/TXN2/C…
hsa05321	Inflammatory bowel disease	54	0.68509	2.63358	1.46886379256462e-07	1.15801122251025e-06	3.30808981434382e-07	5970	tags=76%, list=23%, signal=58%	TLR2/HLA-DQB1/IFNGR2/HLA-DOB/HLA-DRB5/IFNGR1/TNF/HLA-DPA1/HLA-DQA2/HLA-DOA/HLA-DMB/TGFB1/HLA-DRB1/HLA-DMA/HLA-DPB1/STAT4/HLA-DRA/NFATC1/GATA3/JUN/IL1A/HLA-DQA1/IL21R/IL12B/IL2RG/STAT6/TLR5/TGFB2/FOXP3/NOD2/TBX21/RELA/IL4R/IL1B/TGFB3/IL12RB1/STAT1/IL23A/RORA/IL10/TLR4
hsa05171	Coronavirus disease - COVID-19	205	0.498967	2.37622	1.58551486943163e-07	1.22156713803937e-06	3.48964995185908e-07	9074	tags=52%, list=35%, signal=34%	RPS4X/EGFR/IFNAR2/C4B/C4A/TLR2/MMP3/NFKBIA/PIK3CD/IFNAR1/PLCG2/MX1/TNF/MX2/CSF2/IRF9/TMPRSS2/CASP1/ISG15/FCGR2A/IFIH1/JUN/MAPK10/NLRP3/PRKCB/NRP1/STAT2/TLR7/OAS2/IL12B/MYD88/MAPK13/CYBB/IL6ST/MMP1/TYK2/HBEGF/JAK1/MAPK11/CCL2/TLR3/IL6R/TRAF6/SYK/C1QA/C7/CXCL10/MAPK1/CFB/RELA/MAPK12/C3AR1/IL1B/TLR8/FAU/PIK3R1/PRKCA/MAPK14/C1QB/VWF/STAT1/OAS3/RPS15/SELP/FOS/TLR4/F13A1/C6/OAS1/C5AR1/IRAK4/PIK3R3/PLCG…
hsa05310	Asthma	21	0.837697	2.62295	2.03747110413131e-07	1.53489489844558e-06	4.38473313637615e-07	3678	tags=95%, list=14%, signal=82%	HLA-DQB1/HLA-DOB/HLA-DRB5/CD40/TNF/HLA-DPA1/HLA-DQA2/HLA-DOA/HLA-DMB/HLA-DRB1/HLA-DMA/HLA-DPB1/HLA-DRA/FCER1A/CCL11/CD40LG/HLA-DQA1/MS4A2/PRG2/FCER1G
hsa04722	Neurotrophin signaling pathway	118	0.555634	2.4194	2.38093125365887e-07	1.75464281519642e-06	5.01248684980814e-07	7146	tags=56%, list=28%, signal=41%	ARHGDIB/NFKBIA/PIK3CD/ARHGDIG/PLCG2/SHC3/RPS6KA1/GAB1/NFKBIE/CAMK2A/NTRK2/NGFR/MAP3K5/JUN/MAPK10/MAP3K3/CRKL/SHC4/RPS6KA5/RPS6KA2/MAP3K1/TP73/NTF4/MAPK13/NGF/MAPK7/SH2B3/SHC2/MATK/RPS6KA3/CAMK4/CALML6/BAD/BCL2/NTRK3/MAPK11/TRAF6/MAPK1/RELA/MAPK12/IRS1/FOXO3/PIK3R1/MAPK14/ARHGDIA/SHC1/KIDINS220/AKT2/CAMK2B/NTRK1/MAPKAPK2/CDC42/PRKCD/PDPK1/IRAK4/PIK3R3/PLCG1/MAP2K2/CALM1/RAC1/RAP1B/PIK3R2/RAP1A/FAS…
hsa04933	AGE-RAGE signaling pathway in diabetic complications	100	0.613451	2.62396	2.52971346985073e-07	1.8246231197434e-06	5.21239953474282e-07	6632	tags=64%, list=26%, signal=48%	ICAM1/PIK3CD/EDN1/PLCG2/TNF/TGFB1/NOX1/NFATC1/STAT5A/PRKCE/COL4A3/JUN/MAPK10/PRKCB/MMP2/IL1A/SELE/NOS3/FN1/COL1A1/COL4A4/MAPK13/VEGFD/CYBB/BCL2/TGFBR2/MAPK11/THBD/TGFB2/CCL2/PLCB2/VCAM1/COL4A5/DIAPH1/COL3A1/EGR1/COL1A2/MAPK1/RELA/MAPK12/IL1B/PLCD1/COL4A6/TGFB3/SERPINE1/PIK3R1/PRKCA/MAPK14/PIM1/JAK2/STAT1/FOXO1/VEGFB/AKT2/AGER/CDC42/PRKCD/COL4A2/CCND1/PIK3R3/PLCG1/RAC1/COL4A1/PRKCZ
hsa04650	Natural killer cell mediated cytotoxicity	104	0.602567	2.60012	2.87388718225089e-07	2.02968282246469e-06	5.7981934378746e-07	6412	tags=60%, list=25%, signal=45%	IFNAR2/ICAM1/RAC2/IFNGR2/PIK3CD/NFATC2/IFNAR1/VAV1/IFNGR1/PLCG2/FYN/SHC3/TNFSF10/TNF/CSF2/ULBP3/ULBP1/LAT2/HLA-E/NFATC1/ITGB2/HLA-B/NCR3/PRKCB/FAS/SHC4/MICA/ICAM2/CD48/MICB/ULBP2/LCP2/HLA-C/ITGAL/PTK2B/HLA-A/SHC2/TYROBP/LAT/FCER1G/RAET1L/HCST/SYK/HLA-G/ZAP70/MAPK1/CD247/LCK/SH2D1A/PIK3R1/PRKCA/KLRC4-KLRK1/KLRK1/SHC1/CD244/RAET1E/VAV3/PIK3R3/PLCG1/MAP2K2/RAC1/KIR3DL2
hsa05140	Leishmaniasis	73	0.67289	2.73348	4.3830192569018e-07	3.03233373079533e-06	8.662465556068e-07	6296	tags=71%, list=25%, signal=54%	TLR2/HLA-DQB1/NFKBIA/IFNGR2/HLA-DOB/HLA-DRB5/IFNGR1/TNF/FCGR2C/HLA-DPA1/HLA-DQA2/HLA-DOA/NCF4/HLA-DMB/TGFB1/HLA-DRB1/HLA-DMA/HLA-DPB1/HLA-DRA/ITGB2/FCGR2A/JUN/PRKCB/IL1A/HLA-DQA1/NCF2/NCF1/IL12B/ITGAM/MYD88/EEF1A2/MAPK13/CYBB/JAK1/MAPK11/TGFB2/TRAF6/ITGA4/MAPK1/RELA/MAPK12/IL1B/TGFB3/MAPK14/JAK2/STAT1/CR1/FOS/IL10/TLR4/FCGR1A/IRAK4
hsa04974	Protein digestion and absorption	83	0.647525	2.68464	5.09289943893935e-07	3.45298581960088e-06	9.86414207120885e-07	5344	tags=58%, list=21%, signal=46%	COL8A2/KCNK5/DPP4/COL19A1/SLC1A1/COL13A1/KCNN4/SLC9A3/COL23A1/XPNPEP2/COL21A1/COL10A1/COL6A5/SLC8A2/COL4A3/COL8A1/COL14A1/COL6A6/COL22A1/MME/ELN/COL16A1/COL5A1/COL1A1/COL9A2/COL4A4/COL11A2/COL26A1/ATP1A3/COL6A3/COL6A2/COL17A1/CPA3/COL4A5/SLC8A1/COL3A1/COL6A1/COL1A2/SLC8A3/COL15A1/ATP1A2/COL18A1/COL4A6/SLC7A8/SLC7A7/ATP1B2/COL9A3/COL27A1
hsa04144	Endocytosis	245	0.448822	2.16422	5.30057661450652e-07	3.52332445552492e-06	1.00650784011269e-06	8450	tags=46%, list=33%, signal=31%	EGFR/CYTH3/EHD1/LDLRAP1/EHD4/IQSEC2/HLA-E/HLA-B/SMURF2/KIF5A/PML/RAB11FIP5/EHD2/ASAP3/HLA-F/CXCR4/SMAP2/HSPA6/RAB8A/CYTH1/RAB11FIP3/HLA-C/CCR5/IL2RG/ACAP1/GRK3/VPS26B/PIP5K1C/DNM3/CXCR2/HLA-A/VPS37B/TGFBR2/SH3GL3/BIN1/WIPF1/AP2A2/LDLR/CYTH4/CHMP6/TRAF6/EHD3/CAPZB/AGAP2/DAB2/HLA-G/FGFR2/PARD6B/SH3KBP1/ARFGAP3/RAB11FIP4/AMPH/RUFY1/FGFR3/IQSEC3/RAB11FIP1/CLTB/GRK2/SH3GL2/FOLR2/IGF2R/IL2RB/RAB5B/SH3G…
hsa04072	Phospholipase D signaling pathway	136	0.539118	2.41634	7.17069166638183e-07	4.67473937481431e-06	1.33543245608731e-06	8187	tags=60%, list=32%, signal=41%	EGFR/CYTH3/PIK3CD/PLCG2/FYN/SHC3/ADCY9/PLA2G4C/GAB1/RAPGEF3/FCER1A/RRAS2/GNA12/PTGFR/ADCY1/PLA2G4D/PIK3CG/RALB/SHC4/ADCY4/PIK3R6/GRM6/PLA2G4F/PIK3R5/CYTH1/MS4A2/PIP5K1C/DNM3/PTK2B/AGPAT3/CXCR2/SHC2/AGPAT2/AVPR2/RALGDS/FCER1G/PLCB2/CYTH4/AGPAT4/SYK/PDGFC/JMJD7-PLA2G4B/MAPK1/PDGFD/GRM2/PIK3R1/PRKCA/GRM5/PLA2G4B/PLPP3/RRAS/EGF/SHC1/ADCY5/LPAR3/PDGFRA/AKT2/GRM4/PDGFA/PIK3R3/PLCG1/MAP2K2/PDGFRB/DNM1/P…
hsa05414	Dilated cardiomyopathy	89	0.609836	2.57157	7.69033795710848e-07	4.91891427822599e-06	1.40518588292747e-06	6086	tags=58%, list=24%, signal=45%	ITGA2/ADCY9/TNF/CACNB1/TGFB1/CACNA1F/LMNA/ITGA2B/SLC8A2/SGCA/ITGB8/PRKACA/CACNG4/ADCY1/ADCY4/RYR2/ITGA10/DES/SSPN/ITGA3/ACTB/ITGB6/TNNI3/MYL3/TPM1/ITGA7/CACNG6/ITGB3/TGFB2/ITGA8/CACNA1C/SGCG/ITGA4/SLC8A1/SGCD/LAMA2/SLC8A3/CACNA2D3/TNNC1/LAMA1/ITGAV/ITGB4/TGFB3/ITGA5/CACNB3/DMD/ITGB7/IGF1/ADCY5/ITGA11/ITGA9/ACTG1
hsa05418	Fluid shear stress and atherosclerosis	131	0.545531	2.42467	8.98240043437837e-07	5.6389513838042e-06	1.61087883033686e-06	6632	tags=52%, list=26%, signal=39%	ICAM1/MEF2C/RAC2/PIK3CD/PLAT/EDN1/SDC4/TNF/GSTM5/SDC1/ACVR1/NOX1/IL1R1/ITGA2B/KDR/MAP3K5/JUN/MAPK10/MMP2/IL1A/SELE/NOS3/NCF2/NCF1/GSTM2/ARHGEF2/MAPK13/GSTT2/ACTB/KLF2/MAPK7/CTNNB1/SUMO3/ASS1/GSTT2B/CALML6/MMP9/BCL2/MEF2A/MAPK11/THBD/ITGB3/CCL2/VCAM1/SDC2/PECAM1/BMPR2/RELA/MAPK12/ITGAV/GPC1/IL1B/TXN2/PIK3R1/MAPK14/CDH5/NFE2L2/AKT2/FOS/ACTG1/GSTM1/PDGFA/PIK3R3/CALM1/RAC1/PIAS4/DUSP1/PRKCZ
hsa05332	Graft-versus-host disease	33	0.745908	2.61462	9.52726007944465e-07	5.77476674559459e-06	1.64967719482907e-06	2832	tags=67%, list=11%, signal=59%	HLA-DQB1/HLA-DOB/HLA-DRB5/TNF/HLA-DPA1/HLA-DQA2/HLA-DOA/HLA-E/HLA-DMB/HLA-DRB1/HLA-DMA/HLA-DPB1/HLA-DRA/HLA-B/FAS/IL1A/HLA-F/HLA-DQA1/CD80/HLA-C/CD86/HLA-A
hsa04926	Relaxin signaling pathway	119	0.566933	2.47704	9.53943769183767e-07	5.77476674559459e-06	1.64967719482907e-06	7146	tags=55%, list=28%, signal=40%	EGFR/CREB5/NFKBIA/PIK3CD/GNG7/EDN1/SHC3/ADCY9/MMP13/GNAO1/TGFB1/GNAI2/COL4A3/PRKACA/GNGT1/ADCY1/JUN/MAPK10/MMP2/SHC4/ADCY4/NOS3/GNG2/GNG11/COL1A1/RLN3/COL4A4/MAPK13/VEGFD/CREB3/GNA15/MMP1/SHC2/GNGT2/MMP9/TGFBR2/RLN2/MAPK11/PLCB2/INSL3/COL4A5/COL3A1/COL1A2/MAPK1/RELA/MAPK12/COL4A6/PIK3R1/PRKCA/MAPK14/VEGFB/SHC1/ADCY5/AKT2/FOS/COL4A2/PIK3R3/MAP2K2/GNG12/COL4A1/ACTA2/PRKCZ/PIK3R2/CREB3L2/GRB2/NFKB1
hsa04630	JAK-STAT signaling pathway	122	0.57652	2.52429	9.77452578483093e-07	5.81327059834681e-06	1.66067658763517e-06	6513	tags=56%, list=25%, signal=42%	EGFR/IFNAR2/SOCS1/IFNGR2/IL24/PIK3CD/IFNLR1/IFNAR1/CNTFR/IFNGR1/IL10RB/CSF2/IL7R/IRF9/STAT4/IL22RA2/STAT5A/IL27RA/PRLR/IL5RA/IL21R/STAT2/CSF2RB/OSMR/IL12B/JAK3/CDKN1A/IL2RG/FHL1/STAT6/CISH/IL6ST/IL13RA2/MCL1/TYK2/IL7/BCL2/JAK1/GHR/CLCF1/CSF3R/IL6R/IL11/IL10RA/BCL2L1/GFAP/IL4R/EP300/IL12RB1/PIK3R1/PIM1/JAK2/STAT1/IL2RB/EGF/IL23A/IL13RA1/PDGFRA/AKT2/IL10/OSM/TSLP/CCND1/PDGFA/PIK3R3/PDGFRB/LIFR/PIAS4
hsa04530	Tight junction	154	0.517567	2.3664	1.10959826702369e-06	6.48541056070742e-06	1.85268676163665e-06	4323	tags=33%, list=17%, signal=28%	CD1C/MSN/CLDN9/CD1B/CD1E/CD1A/STK11/CLDN1/CLDN4/TIAM1/PRKCE/PRKACA/SYNPO/CD1D/MAP3K5/JUN/RUNX1/MAPK10/AMOT/HCLS1/TUBA1A/CLDN2/WAS/CLDN16/RAB8A/NF2/ACTN4/MAP3K1/ARHGAP17/ARHGEF2/TUBA4A/MYH9/DLG2/RAB8B/ACTB/ARHGEF18/TUBA8/AMOTL2/MYH10/PPP2R2B/MYL9/EZR/CRB3/AMOTL1/OCLN/AFDN/PARD6B/ACTN1/JAM2/RAPGEF6/MICALL2
hsa05416	Viral myocarditis	61	0.686213	2.70424	1.17632486797668e-06	6.75888356345922e-06	1.93080977437742e-06	4297	tags=56%, list=17%, signal=47%	ICAM1/HLA-DQB1/RAC2/HLA-DOB/HLA-DRB5/CD40/FYN/HLA-DPA1/HLA-DQA2/HLA-DOA/HLA-E/HLA-DMB/HLA-DRB1/HLA-DMA/HLA-DPB1/HLA-DRA/CASP8/ITGB2/HLA-B/SGCA/CD40LG/HLA-F/HLA-DQA1/CD80/SSPN/HLA-C/ITGAL/ACTB/CD86/HLA-A/SGCG/HLA-G/SGCD/LAMA2
hsa04064	NF-kappa B signaling pathway	101	0.597351	2.55716	1.22453976818659e-06	6.91864969025425e-06	1.97645015216082e-06	6550	tags=60%, list=25%, signal=45%	ICAM1/NFKBIA/CFLAR/CD40/PLCG2/TNF/EDA/TNFAIP3/LTB/IL1R1/CCL19/CD40LG/CCL4L2/BTK/CXCL2/PRKCB/TRAF1/PLAU/RIPK1/MAP3K14/TNFRSF13C/CXCL12/MYD88/BCL2A1/TAB3/LTA/BIRC3/BCL2/TRADD/LAT/CARD11/VCAM1/BLNK/TNFSF13B/TRAF6/GADD45B/SYK/ZAP70/BCL2L1/GADD45A/CCL13/RELA/LY96/IL1B/LCK/MALT1/RELB/CARD10/CXCL3/LYN/TLR4/CYLD/TNFSF14/CD14/IRAK4/BCL10/PLCG1/ATM/CCL4/PIAS4/TRAF5
hsa04940	Type I diabetes mellitus	38	0.726639	2.60547	1.37980829251297e-06	7.54443566390155e-06	2.15521838558902e-06	2936	tags=63%, list=11%, signal=56%	HLA-DQB1/HLA-DOB/HLA-DRB5/TNF/HLA-DPA1/HLA-DQA2/HLA-DOA/HLA-E/HLA-DMB/HLA-DRB1/HLA-DMA/HLA-DPB1/HLA-DRA/HLA-B/FAS/IL1A/HLA-F/HLA-DQA1/CD80/IL12B/HLA-C/CD86/HLA-A/LTA
hsa04261	Adrenergic signaling in cardiomyocytes	133	0.519641	2.32359	1.3590019779688e-06	7.54443566390155e-06	2.15521838558902e-06	8592	tags=59%, list=33%, signal=39%	CREB5/SCN5A/ADRB2/ADRA1B/ADCY9/CAMK2A/CACNB1/RAPGEF3/PPP2R5B/GNAI2/SCN4B/CACNA1F/SLC8A2/PRKACA/CACNG4/ADCY1/PIK3CG/SLC9A1/ADCY4/PIK3R6/RYR2/PPP2R3A/RPS6KA5/PIK3R5/MAPK13/CREB3/TNNI3/MYL3/TPM1/ATP1A3/PPP2R2B/CALML6/BCL2/CACNG6/MAPK11/CACNA1C/PPP1R1A/PLCB2/POPDC2/SLC8A1/KCNE1/SLC8A3/MAPK1/CACNA2D3/MAPK12/TNNC1/ATP1A2/SCN7A/PRKCA/MAPK14/ATP1B2/GNAQ/CACNB3/ADCY5/ADRA1D/AKT2/CAMK2B/CALM1/MYL4/AGTR2/CR…
hsa05144	Malaria	48	0.681091	2.57418	1.53626310552995e-06	8.16613615074932e-06	2.33281951830131e-06	5970	tags=77%, list=23%, signal=59%	TLR2/ICAM1/CD40/TNF/SDC1/TGFB1/THBS4/ITGB2/CD40LG/THBS1/SELE/GYPC/TLR9/MYD88/ITGAL/MET/CD81/TGFB2/CCL2/VCAM1/SDC2/PECAM1/ACKR1/KLRB1/THBS2/THBS3/COMP/IL1B/HBB/TGFB3/KLRC4-KLRK1/CR1/KLRK1/LRP1/SELP/IL10/TLR4
hsa05130	Pathogenic Escherichia coli infection	185	0.485058	2.27046	1.54168942079043e-06	8.16613615074932e-06	2.33281951830131e-06	7744	tags=44%, list=30%, signal=31%	CYTH3/CLDN9/NFKBIA/CLDN1/FYN/TNFSF10/TNF/CLDN4/CASP1/CASP8/MYO1B/IL1R1/FCGR2A/GNA12/BAK1/JUN/MAPK10/NLRP3/FAS/TUBB2A/HCLS1/RIPK1/TUBA1A/BAIAP2/CLDN2/PYCARD/MYO1G/CLDN16/CYTH1/MYD88/NCKAP1L/ARHGEF2/TUBA4A/MYH9/MAPK13/TLR5/ACTB/TUBA8/TAB3/MYH10/MYO1F/WASF3/MAPK11/EZR/TRADD/WIPF1/CASP4/CYTH4/TRAF6/OCLN/TUBB8/MAPK1/MYO6/RELA/MAPK12/CLDN15/IL1B/TUBB2B/CYFIP2/MYO1H/MAPK14/TUBB/MYO1D/CLDN3/FOS/TLR4/CDC4…
hsa04672	Intestinal immune network for IgA production	39	0.77726	2.79587	2.00886369480275e-06	1.03722073819807e-05	2.96302772595009e-06	2492	tags=69%, list=10%, signal=63%	HLA-DQB1/PIGR/ICOSLG/HLA-DOB/HLA-DRB5/CD40/HLA-DPA1/HLA-DQA2/HLA-DOA/HLA-DMB/TGFB1/HLA-DRB1/HLA-DMA/HLA-DPB1/HLA-DRA/CD40LG/ICOS/CXCR4/MAP3K14/TNFRSF13B/HLA-DQA1/TNFRSF13C/MADCAM1/CD80/CXCL12/CCL28/CD86
hsa04210	Apoptosis	129	0.553602	2.45453	2.0193678088812e-06	1.03722073819807e-05	2.96302772595009e-06	7190	tags=54%, list=28%, signal=39%	CASP10/NFKBIA/PIK3CD/CFLAR/CTSH/PTPN13/TNFSF10/TNF/CTSO/LMNA/CASP8/BAK1/MAP3K5/JUN/MAPK10/FAS/TRAF1/HRK/RIPK1/TUBA1A/MAP3K14/CTSF/ITPR3/CSF2RB/PARP3/TUBA4A/BCL2A1/ACTB/NGF/TUBA8/CAPN2/MCL1/TP53AIP1/BAD/BIRC3/BCL2/CAPN1/CTSK/TRADD/ERN1/GADD45B/CTSZ/PARP4/MAPK1/BCL2L11/BCL2L1/GADD45A/PMAIP1/RELA/SPTAN1/PIK3R1/CTSW/CTSD/AKT2/FOS/NTRK1/ACTG1/PDPK1/PIK3R3/MAP2K2/BBC3/ATM/CTSC/DDIT3/CTSS/PIK3R2/FASLG/N…
hsa04814	Motor proteins	170	0.483134	2.23489	2.05396455074037e-06	1.03924475029998e-05	2.96880971984469e-06	7626	tags=45%, list=30%, signal=32%	TNNC2/KIF26A/KLC3/DNAH2/MYO1B/KIF5A/MYO3B/STARD9/MYH3/TUBB2A/DNAH3/KIF25/MYO9A/TUBA1A/MYO9B/KIF17/DNAI2/MYO1G/KIF6/TUBA4A/MYH9/DNAH12/ACTB/DNAH9/TNNI3/TUBA8/MYL3/TPM1/MYO3A/MYH10/DCTN5/TNNT1/MYO1F/DNAH11/MYH15/KIF21B/DYNLRB2/MYL9/DCTN4/CAPZB/TUBB8/DNAH6/KIF13A/MYO6/MYO7A/DNAH8/TNNC1/TUBB2B/BICDL2/TNNT3/KIF12/MYO1H/TUBB/DNAL4/TUBG2/DYNC2H1/KIF27/MYO1D/DNAH10/DYNLL2/MYO15A/DCTN3/DNAH5/ACTG1/DNAI1/A…
hsa05330	Allograft rejection	32	0.791533	2.7519	2.15630575040838e-06	1.07498183733594e-05	3.07089983030295e-06	2832	tags=75%, list=11%, signal=67%	HLA-DQB1/HLA-DOB/HLA-DRB5/CD40/TNF/HLA-DPA1/HLA-DQA2/HLA-DOA/HLA-E/HLA-DMB/HLA-DRB1/HLA-DMA/HLA-DPB1/HLA-DRA/HLA-B/CD40LG/FAS/HLA-F/HLA-DQA1/CD80/IL12B/HLA-C/CD86/HLA-A
hsa04620	Toll-like receptor signaling pathway	92	0.597732	2.52785	2.2734858982351e-06	1.1169735065242e-05	3.19085740103171e-06	6362	tags=60%, list=25%, signal=45%	IFNAR2/TLR2/NFKBIA/PIK3CD/IFNAR1/CD40/TNF/TOLLIP/IRF9/CASP8/CCL4L2/JUN/MAPK10/RIPK1/TLR9/IRF7/STAT2/CD80/TLR7/IL12B/CXCL11/MYD88/CCL3L3/MAPK13/TLR5/CD86/TYK2/CXCL9/JAK1/CTSK/MAPK11/CCL5/TLR3/TRAF6/CXCL10/MAPK1/RELA/LY96/MAPK12/IRF5/IL1B/TLR8/PIK3R1/MAPK14/STAT1/AKT2/FOS/TLR4/CD14/IRAK4/PIK3R3/CCL3/MAP2K2/RAC1/CCL4
hsa05162	Measles	121	0.551678	2.41709	2.34866390577611e-06	1.13742437722586e-05	3.24927938844214e-06	6341	tags=48%, list=25%, signal=36%	IFNAR2/TLR2/MSN/NFKBIA/PIK3CD/IFNAR1/MX1/MX2/FCGR2B/IRF9/RAB9B/CASP8/TNFAIP3/STAT5A/IFIH1/BAK1/JUN/MAPK10/FAS/IL1A/TLR9/IRF7/RAB9A/STAT2/HSPA6/TLR7/OAS2/IL12B/TP73/JAK3/MYD88/IL2RG/CD3E/CD3D/TYK2/BAD/BCL2/JAK1/TRADD/SLAMF1/TRAF6/BCL2L1/RELA/IL1B/PIK3R1/CD3G/STAT1/OAS3/IL2RB/CBLB/AKT2/FOS/TLR4/OAS1/CCND1/IRAK4/PIK3R3/BBC3
hsa04217	Necroptosis	116	0.542703	2.36464	2.76689890692096e-06	1.31663591242222e-05	3.76123285026685e-06	3745	tags=36%, list=15%, signal=31%	IFNAR2/IFNGR2/CFLAR/IFNAR1/IFNGR1/TNFSF10/PLA2G4C/TNF/CAMK2A/IRF9/CASP1/SMPD1/STAT4/CASP8/TNFAIP3/STAT5A/RIPK3/PLA2G4D/MAPK10/NLRP3/FAS/IL1A/RIPK1/PYCARD/PLA2G4F/STAT2/JAK3/STAT6/CYBB/CAPN2/TYK2/ALOX15/BIRC3/BCL2/CAPN1/IL33/JAK1/PYGM/TRADD/TLR3/ZBP1/CHMP6
hsa05022	Pathways of neurodegeneration - multiple diseases	419	0.378459	1.92126	2.79639485824188e-06	1.31663591242222e-05	3.76123285026685e-06	8845	tags=41%, list=34%, signal=28%	UBA1/SLC6A3/HIP1/MAP1LC3C/RYR1/KLC3/DNAH2/WNT7A/TNF/UBC/CAMK2A/FZD2/NOX1/CACNA1F/CASP8/PRNP/KIF5A/PRPH/GRIA3/BAK1/GPX7/MAP3K5/WNT7B/UBA7/MAPK10/UBE2L6/PRKCB/FAS/TUBB2A/IFT57/DNAH3/IL1A/ATXN1/UBE2G2/AMBRA1/TUBA1A/RYR2/WNT10A/GRIN2A/ITPR3/DNAI2/RAB8A/PINK1/MAPT/FZD9/TUBA4A/WNT3A/APP/DNAH12/WNT5A/MAPK13/CSF1/CYBB/DNAH9/CTNNB1/TUBA8/CAPN2/PSMA6/WNT6/DCTN5/CALML6/BAD/BCL2/DNAH11/CAPN1/MAPK11/ERN1/CACN…
hsa05135	Yersinia infection	132	0.533689	2.38219	3.19300831086536e-06	1.48278057175802e-05	4.23585817735563e-06	8450	tags=63%, list=33%, signal=42%	LIMK1/NFKBIA/RAC2/PIK3CD/NFATC2/VAV1/RPS6KA1/TNF/CASP1/NFATC1/FCGR2A/JUN/MAPK10/NLRP3/CRKL/CD4/BAIAP2/PYCARD/WAS/RHOG/RPS6KA2/LCP2/FN1/NLRC4/MYD88/MAPK13/ACTB/PIP5K1C/PTK2B/RPS6KA3/MEFV/ARHGEF7/MAPK11/WIPF1/LAT/CCL2/TRAF6/ITGA4/ZAP70/MAPK1/RELA/MAPK12/IL1B/LCK/ITGA5/CD8B/PIK3R1/MAPK14/GNAQ/CD8A/AKT2/FOS/IL10/TLR4/CDC42/ACTG1/VAV3/IRAK4/PIK3R3/PLCG1/MAP2K2/RAC1/ARHGEF1/PIK3R2/PXN/MAP2K3/ARF6/NFKB1…
hsa04668	TNF signaling pathway	112	0.570771	2.47586	3.27759131247769e-06	1.50149115531072e-05	4.28930868773751e-06	7744	tags=61%, list=30%, signal=43%	CX3CL1/ICAM1/CREB5/CASP10/MMP3/NFKBIA/PIK3CD/CFLAR/EDN1/TNF/CSF2/CASP8/TNFAIP3/RIPK3/MAP3K5/JUN/MAPK10/CXCL2/FAS/TRAF1/RIPK1/SELE/MAP3K14/RPS6KA5/RPS6KA4/MAPK13/VEGFD/CSF1/CREB3/TAB3/LTA/BIRC3/MMP9/MAPK11/TRADD/CCL2/CCL5/VCAM1/NOD2/CXCL10/MAPK1/CXCL6/RELA/JUNB/MAPK12/IL1B/IRF1/PIK3R1/CXCL3/MAPK14/AKT2/FOS/CYLD/CCL20/PIK3R3/TRAF5/PIK3R2/CREB3L2/TNFRSF1B/CXCL1/MAP2K3/NFKB1/DAB2IP/CREB3L1/IL18R1/MAP…
hsa04612	Antigen processing and presentation	64	0.64452	2.55349	3.60996445710421e-06	1.6317039346111e-05	4.6612874393486e-06	6012	tags=59%, list=23%, signal=46%	HLA-DQB1/HLA-DOB/HLA-DRB5/CIITA/TNF/HLA-DPA1/HLA-DQA2/HLA-DOA/CD74/HLA-E/HLA-DMB/HLA-DRB1/HLA-DMA/HLA-DPB1/HLA-DRA/HLA-B/CD4/HLA-F/HLA-DQA1/HSPA6/HLA-C/HLA-A/NFYA/HLA-G/RFXAP/KLRC4/LGMN/TAP1/B2M/PSME2/TAPBP/CD8B/CD8A/NFYC/PSME1/KIR2DL4/TAP2/IFI30
hsa05142	Chagas disease	98	0.563914	2.41111	3.95959442414875e-06	1.76618751287688e-05	5.04546657924771e-06	6332	tags=55%, list=25%, signal=42%	TLR2/NFKBIA/IFNGR2/PIK3CD/CFLAR/IFNGR1/TNF/GNAO1/TGFB1/GNAI2/CASP8/ADCY1/JUN/MAPK10/FAS/TLR9/GNA14/IL12B/MYD88/CCL3L3/MAPK13/GNA15/CD3E/CD3D/PPP2R2B/TGFBR2/MAPK11/TGFB2/CCL2/CCL5/PLCB2/TRAF6/C1QA/MAPK1/RELA/MAPK12/GNA11/IL1B/TGFB3/CD247/SERPINE1/PIK3R1/MAPK14/GNAQ/CD3G/C1QB/BDKRB2/AKT2/FOS/IL10/TLR4/IRAK4/PIK3R3/CCL3
hsa05320	Autoimmune thyroid disease	32	0.777993	2.70483	4.2126816011156e-06	1.85467410750414e-05	5.29824616955072e-06	4052	tags=81%, list=16%, signal=69%	HLA-DQB1/HLA-DOB/TPO/HLA-DRB5/CD40/HLA-DPA1/HLA-DQA2/HLA-DOA/HLA-E/HLA-DMB/HLA-DRB1/HLA-DMA/HLA-DPB1/HLA-DRA/HLA-B/CD40LG/FAS/HLA-F/HLA-DQA1/CD80/HLA-C/CD86/HLA-A/TG/CTLA4/HLA-G
hsa04724	Glutamatergic synapse	99	0.533658	2.28373	4.45779447314987e-06	1.93742605948437e-05	5.5346436103885e-06	7967	tags=57%, list=31%, signal=39%	GRIK4/GNG7/SLC1A1/SLC1A7/ADCY9/PLA2G4C/GNAO1/GNAI2/GLS/GRIA3/PRKACA/GNGT1/ADCY1/PLA2G4D/PRKCB/ADCY4/GRM6/PLA2G4F/GRIN2A/GNG2/ITPR3/GNG11/SLC1A3/GRK3/GNGT2/SLC17A7/CACNA1C/HOMER3/PLCB2/JMJD7-PLA2G4B/MAPK1/GRK2/GRM2/PRKCA/GRM5/GNAQ/SHANK3/PLA2G4B/GRIK5/ADCY5/GRIN3B/GRM4/GNG12/DLGAP1/TRPC1/PLA2G4E/GRIK2/SHANK1/GRIN1/GRIA1/ITPR2/GNB4/MAPK3/SLC38A3/GRIK3/ADCY2
hsa04625	C-type lectin receptor signaling pathway	100	0.577899	2.47189	5.19519429010138e-06	2.22933020803085e-05	6.36852597853867e-06	6353	tags=57%, list=25%, signal=43%	CCL17/NFKBIA/PIK3CD/NFATC2/PLCG2/CCL22/TNF/LSP1/PLK3/IRF9/CASP1/CASP8/NFATC1/RRAS2/JUN/MAPK10/NLRP3/CLEC6A/PYCARD/MAP3K14/ITPR3/STAT2/IL12B/MAPK13/NFATC4/CALML6/CLEC4E/MAPK11/CLEC7A/FCER1G/CLEC4D/SYK/MAPK1/RELA/MAPK12/EGR3/IL1B/IRF1/MALT1/RELB/PIK3R1/MAPK14/CARD9/STAT1/RRAS/IL23A/CLEC1B/CBLB/AKT2/IL10/MAPKAPK2/PRKCD/CYLD/BCL10/PIK3R3/EGR2/CALM1
hsa05161	Hepatitis B	144	0.519395	2.35735	5.55565890719154e-06	2.35421046192242e-05	6.72527130870555e-06	8360	tags=56%, list=33%, signal=38%	DDX3X/TLR2/CREB5/CASP10/NFKBIA/PIK3CD/NFATC2/IFNAR1/TNF/TGFB1/STAT4/CASP8/NFATC1/STAT5A/IFIH1/JUN/MAPK10/PRKCB/FAS/CCNA1/IRF7/STAT2/MAP3K1/JAK3/MYD88/CDKN1A/MAPK13/STAT6/CREB3/NFATC4/PTK2B/TYK2/HSPG2/BAD/MMP9/BCL2/JAK1/TGFBR2/MAPK11/TGFB2/TLR3/TRAF6/MAPK1/RELA/MAPK12/EGR3/EP300/TGFB3/PIK3R1/PRKCA/MAPK14/JAK2/STAT1/DDB2/AKT2/FOS/TLR4/IRAK4/PIK3R3/EGR2/MAP2K2/PIK3R2/CREB3L2/MAP2K3/CREBBP/FASLG/GRB2…
hsa05410	Hypertrophic cardiomyopathy	85	0.592921	2.47107	5.65117160127141e-06	2.36511996645803e-05	6.75643648235178e-06	6086	tags=56%, list=24%, signal=43%	ITGA2/EDN1/TNF/CACNB1/TGFB1/CACNA1F/LMNA/ITGA2B/SLC8A2/SGCA/ITGB8/CACNG4/RYR2/ITGA10/DES/SSPN/ITGA3/ACTB/ITGB6/TNNI3/MYL3/TPM1/ITGA7/CACNG6/ITGB3/TGFB2/ITGA8/CACNA1C/SGCG/ITGA4/SLC8A1/SGCD/LAMA2/SLC8A3/CACNA2D3/TNNC1/LAMA1/ITGAV/ITGB4/TGFB3/ITGA5/CACNB3/DMD/ITGB7/IGF1/ITGA11/ITGA9/ACTG1
hsa04921	Oxytocin signaling pathway	136	0.510488	2.28802	5.82195742147669e-06	2.40688239741536e-05	6.87573918839353e-06	8873	tags=62%, list=35%, signal=41%	EGFR/MEF2C/RYR1/NPR1/NFATC2/ADCY9/PLA2G4C/KCNJ12/CAMK2A/CACNB1/GNAO1/GNAI2/CACNA1F/NFATC1/PRKACA/CACNG4/ADCY1/JUN/PLA2G4D/PIK3CG/PRKCB/ADCY4/PIK3R6/RYR2/PLA2G4F/NOS3/PIK3R5/ITPR3/MYLK4/CDKN1A/CAMK1/RCAN1/MYLK/ACTB/MAPK7/NFATC4/CAMK4/CALML6/CACNG6/MYL9/CAMK1D/CACNA1C/PLCB2/JMJD7-PLA2G4B/MAPK1/CACNA2D3/RGS2/PRKCA/GNAQ/GUCY1A2/PLA2G4B/CACNB3/MYLK2/ADCY5/FOS/CAMK2B/ACTG1/KCNJ2/CCND1/MAP2K2/CALM1/PLA2…
hsa04270	Vascular smooth muscle contraction	118	0.51309	2.23415	6.55499512138784e-06	2.67728113994033e-05	7.64818707885455e-06	9049	tags=64%, list=35%, signal=42%	PLA2G2C/NPR1/EDN1/ADRA1B/ADCY9/PLA2G4C/PRKCH/CACNA1F/PRKCE/GNA12/PRKACA/ADM2/ADCY1/ADORA2A/PLA2G4D/PRKCB/EDN2/ADCY4/PLA2G4F/ITPR3/MYLK4/PTGIR/MYH9/MYLK/MYH10/CALML6/MYL9/EDNRA/PLA2G3/PLA2G2A/PRKG1/CACNA1C/PLCB2/JMJD7-PLA2G4B/MAPK1/KCNMB1/GNA11/ADORA2B/PRKCA/GNAQ/GUCY1A2/PLA2G4B/CALD1/MYLK2/ADCY5/RAMP3/ADRA1D/RAMP1/RAMP2/PRKCD/PLA2G2D/KCNMA1/MAP2K2/PLA2G1B/CALM1/ACTA2/ARHGEF1/PLA2G5/PLA2G4E/PLA2G1…
hsa04662	B cell receptor signaling pathway	80	0.574752	2.36825	6.88448683358647e-06	2.75082684982671e-05	7.85828505462062e-06	7744	tags=65%, list=30%, signal=46%	NFKBIA/RAC2/PIK3CD/NFATC2/VAV1/PLCG2/CD22/NFKBIE/FCGR2B/INPP5D/DAPP1/LILRA4/CR2/NFATC1/JUN/BTK/PRKCB/CD79B/LILRA2/BLK/IFITM1/CD19/CD81/CD79A/CARD11/BLNK/SYK/RASGRP3/PIK3AP1/MAPK1/RELA/MALT1/PIK3R1/LYN/CD72/LILRB1/AKT2/LILRB4/FOS/VAV3/BCL10/PIK3R3/MAP2K2/RAC1/LILRA1/PIK3R2/GRB2/NFKB1/LILRB3/VAV2/IKBKB/MAPK3
hsa04071	Sphingolipid signaling pathway	117	0.514254	2.24419	6.89735345826755e-06	2.75082684982671e-05	7.85828505462062e-06	6875	tags=46%, list=27%, signal=34%	RAC2/PIK3CD/S1PR2/SGPP2/FYN/ADORA1/TNF/SPTLC3/PPP2R5B/GNAI2/SMPD1/FCER1A/PRKCE/GNA12/MAP3K5/MAPK10/PRKCB/PPP2R3A/NOS3/OPRD1/DEGS1/SGMS2/MS4A2/MAPK13/SPTLC2/PPP2R2B/BCL2/CERS5/CERS4/MAPK11/TRADD/FCER1G/PLCB2/S1PR1/MAPK1/RELA/MAPK12/CERS6/S1PR4/PIK3R1/PRKCA/MAPK14/GNAQ/BDKRB2/CTSD/CERS1/AKT2/PDPK1/PIK3R3/MAP2K2/RAC1/PRKCZ/ADORA3/PIK3R2
hsa05206	MicroRNAs in cancer	164	0.487213	2.24864	8.15699509225103e-06	3.21537364682918e-05	9.18535555063763e-06	7744	tags=48%, list=30%, signal=34%	EGFR/SOCS1/PIK3CD/HDAC5/PLCG2/TNC/TNXB/TNN/CD44/PRKCE/SPRY2/GLS/TIMP3/BAK1/THBS1/PRKCB/CRKL/SHC4/PLAU/VIM/MMP16/RPS6KA5/CDKN1A/WNT3A/MAPK7/CYP1B1/TPM1/TP63/MCL1/MET/MMP9/MIR29C/BCL2/EZR/ITGB3/TGFB2/RECK/NOTCH2/FSCN1/BMPR2/MAPK1/BCL2L11/ZFPM2/IRS1/FGFR3/EP300/ITGA5/PIK3R1/PRKCA/PIM1/HMGA2/SHC1/ZEB1/ZEB2/PDGFRA/BMF/NOTCH4/CCND1/PDGFA/PIK3R3/PLCG1/MAP2K2/ATM/PDGFRB/EFNA4/SLC45A3/NOTCH1/ST14/PIK3R2/C…
hsa05150	Staphylococcus aureus infection	63	0.656841	2.59517	9.60413874644084e-06	3.7423023391304e-05	1.06906323614345e-05	6956	tags=73%, list=27%, signal=53%	C4B/C4A/ICAM1/HLA-DQB1/HLA-DOB/HLA-DRB5/FCGR2C/HLA-DPA1/KRT39/FCGR2B/HLA-DQA2/HLA-DOA/HLA-DMB/HLA-DRB1/HLA-DMA/HLA-DPB1/HLA-DRA/ITGB2/FCGR2A/HLA-DQA1/ITGAM/KRT15/ITGAL/DEFB4A/CAMP/KRT23/SELPLG/FPR3/PTAFR/C1QA/CFB/C3AR1/FPR2/C1QB/KRT14/SELP/IL10/C5AR1/KRT16/FCGR1A/FPR1/KRT19/MASP2/C1QC/KRT10/C1R
hsa04725	Cholinergic synapse	96	0.558386	2.37971	1.02661758696606e-05	3.95481093160789e-05	1.12977055024973e-05	8614	tags=66%, list=34%, signal=44%	CREB5/PIK3CD/GNG7/FYN/ADCY9/KCNJ12/CAMK2A/CHRNA6/GNAO1/GNAI2/CACNA1F/PRKACA/ACHE/GNGT1/ADCY1/PIK3CG/PRKCB/ADCY4/PIK3R6/KCNQ5/PIK3R5/GNG2/ITPR3/GNG11/KCNQ4/CREB3/GNGT2/CAMK4/BCL2/CACNA1C/PLCB2/MAPK1/GNA11/CACNA1B/PIK3R1/PRKCA/GNAQ/JAK2/KCNQ3/CHRM3/ADCY5/AKT2/FOS/CAMK2B/KCNJ2/PIK3R3/CHRNA7/GNG12/KCNQ2/PIK3R2/CREB3L2/CREB3L1/KCNJ6/ITPR2/GNB4/MAPK3/ADCY2/PIK3CA/CAMK2D/KCNJ14/PLCB4/ADCY3/GNG3
hsa05412	Arrhythmogenic right ventricular cardiomyopathy	74	0.606887	2.46622	1.08047167386018e-05	4.11550446560224e-05	1.17567586038008e-05	6351	tags=58%, list=25%, signal=44%	ITGA2/CACNB1/CACNA1F/LMNA/ITGA2B/SLC8A2/SGCA/ITGB8/CACNG4/ACTN2/RYR2/ITGA10/DES/SSPN/ITGA3/ACTB/ITGB6/CTNNB1/ITGA7/CACNG6/ITGB3/ITGA8/CACNA1C/SGCG/ITGA4/SLC8A1/SGCD/LAMA2/SLC8A3/CACNA2D3/LAMA1/ITGAV/ITGB4/ITGA5/CACNB3/DMD/ITGB7/TCF7/ITGA11/ITGA9/LEF1/ACTG1/GJA1
hsa04310	Wnt signaling pathway	161	0.486958	2.23596	1.11661870737654e-05	4.20593046445164e-05	1.201507848873e-05	7380	tags=47%, list=29%, signal=34%	RSPO4/RAC2/NFATC2/NKD2/WNT7A/CTNNBIP1/CAMK2A/MMP7/FZD2/NFATC1/RSPO1/PRICKLE1/PRKACA/CBY1/SFRP5/TLE2/WNT7B/JUN/MAPK10/PRKCB/GPC4/MCC/WNT10A/RSPO2/PPARD/FZD9/ROR1/WNT3A/WNT5A/SFRP1/SOX17/NFATC4/CTNNB1/PRICKLE4/WNT6/VANGL2/DAAM1/PORCN/APCDD1L/SFRP4/FRZB/RNF43/PLCB2/LGR6/ROR2/TLE4/PRICKLE2/CSNK1A1/DAAM2/BAMBI/APCDD1/RBX1/FZD7/EP300/TLE3/PRKCA/SERPINF1/DKK2/TCF7/FBXW11/FOSL1/WNT9A/CAMK2B/LEF1/LGR5/CCN…
hsa05340	Primary immunodeficiency	33	0.703014	2.46427	1.33776588347864e-05	4.94010367494345e-05	1.41123905634155e-05	6069	tags=76%, list=24%, signal=58%	CIITA/CD40/IL7R/CD40LG/BTK/ICOS/CD4/TNFRSF13B/TNFRSF13C/JAK3/IL2RG/CD3E/CD3D/CD19/CD79A/PTPRC/BLNK/RFXAP/ZAP70/TAP1/LCK/CD8B/CD8A/TAP2/ORAI1
hsa05322	Systemic lupus erythematosus	50	0.641959	2.44277	1.34067710352447e-05	4.94010367494345e-05	1.41123905634155e-05	4229	tags=56%, list=16%, signal=47%	C4B/C4A/HLA-DQB1/HLA-DOB/HLA-DRB5/CD40/TNF/HLA-DPA1/HLA-DQA2/HLA-DOA/HLA-DMB/HLA-DRB1/HLA-DMA/HLA-DPB1/HLA-DRA/FCGR2A/CD40LG/HLA-DQA1/GRIN2A/CD80/ACTN4/CD86/TRIM21/CTSG/ELANE/C1QA/ACTN1/C7
hsa04928	Parathyroid hormone synthesis, secretion and action	96	0.547724	2.33427	1.67578355937886e-05	6.1085013616068e-05	1.74501513823265e-05	5651	tags=44%, list=22%, signal=34%	EGFR/CASR/CREB5/MEF2C/SLC34A2/RXRG/ADCY9/VDR/MMP13/GNAI2/GNA12/GATA3/PRKACA/ADCY1/PRKCB/ADCY4/MMP16/ITPR3/GCM1/CDKN1A/CREB3/MMP24/PTH1R/FGFR1/BCL2/MEF2A/HBEGF/CYP27B1/PLCB2/EGR1/MMP25/MAFB/MAPK1/PDE4B/GNA11/MMP15/MMP17/PRKCA/KL/GNAQ/PDE4A/ADCY5
hsa04750	Inflammatory mediator regulation of TRP channels	91	0.567885	2.40847	1.78749351489605e-05	6.44638618669957e-05	1.84153867156144e-05	8547	tags=68%, list=33%, signal=46%	PIK3CD/PLCG2/ADCY9/PLA2G4C/CAMK2A/PRKCH/IL1R1/PRKCE/PRKACA/ADCY1/PLA2G4D/MAPK10/PRKCB/ADCY4/IL1RAP/PLA2G4F/ITPR3/MAPK13/NGF/PTGER4/P2RY2/HRH1/CALML6/PTGER2/MAPK11/PLCB2/HTR2A/TRPV2/JMJD7-PLA2G4B/TRPM8/MAPK12/IL1B/PIK3R1/PRKCA/MAPK14/GNAQ/PLA2G4B/BDKRB2/IGF1/ADCY5/CAMK2B/NTRK1/PRKCD/ASIC1/PIK3R3/PLCG1/CALM1/ASIC4/PIK3R2/HTR2B/MAP2K3/F2RL1/PLA2G4E/TRPA1/ITPR2/PPP1CA/ADCY2/PIK3CA/CAMK2D/PRKCQ/PLCB4/…
hsa05203	Viral carcinogenesis	161	0.481502	2.21091	1.8683819779456e-05	6.6671735844585e-05	1.90461099136836e-05	8366	tags=49%, list=33%, signal=33%	DDX3X/CREB5/NFKBIA/HDAC7/PIK3CD/REL/HDAC5/GSN/IRF9/HLA-E/CASP8/HLA-B/STAT5A/BAK1/PRKACA/JUN/CCR4/TRAF1/HLA-F/CCNA1/YWHAH/IRF7/RASA2/ACTN4/JAK3/HLA-C/CDKN1A/CCR5/CREB3/IL6ST/HLA-A/HDAC10/BAD/ATP6V0D1/JAK1/TRADD/SP100/SYK/HLA-G/ACTN1/MAPK1/PMAIP1/RELA/EGR3/EP300/CCR8/PIK3R1/LYN/HPN/ATP6V0D2/MAPKAPK2/CDC42/CCND1/PIK3R3/EGR2/RAC1/TRAF5/PIK3R2/CREB3L2/HDAC9/KAT2B/PXN/CCND3/CREBBP/MAD1L1/GRB2/NFKB1/NFK…
hsa05160	Hepatitis C	136	0.490356	2.19779	1.92792887524374e-05	6.80799884070445e-05	1.94484053204412e-05	8295	tags=51%, list=32%, signal=35%	EGFR/IFNAR2/CLDN9/NFKBIA/PIK3CD/CFLAR/CLDN1/IFNAR1/MX1/TNF/MX2/CLDN4/IRF9/CASP8/BAK1/FAS/RIPK1/CLDN2/RSAD2/IFIT1/YWHAH/IRF7/STAT2/CLDN16/OAS2/CDKN1A/CTNNB1/TYK2/PPP2R2B/BAD/CD81/JAK1/TRADD/LDLR/TLR3/RNASEL/TRAF6/OCLN/CXCL10/MAPK1/RELA/CLDN15/PIK3R1/STAT1/OAS3/EGF/PPARA/CLDN3/AKT2/OAS1/CCND1/PIK3R3/MAP2K2/CLDN5/PIK3R2/FASLG/GRB2/NFKB1/CLDN23/CLDN8/IKBKE/EIF2AK2/CLDN14/IKBKB/MAPK3/STAT3/RXRA/PIK3CA…
hsa04660	T cell receptor signaling pathway	114	0.52997	2.30096	2.00483574609908e-05	7.00659090646996e-05	2.00157231298009e-05	7846	tags=59%, list=31%, signal=41%	NFKBIA/PIK3CD/NFATC2/VAV1/FYN/TNF/CSF2/NFKBIE/PPP2R5B/PAK6/NFATC1/CD40LG/JUN/MAPK10/ICOS/CD4/MAP3K14/PPP2R3A/LCP2/PDCD1/MAPK13/ITK/CD3E/CD3D/PPP2R2B/MAPK11/LAT/CTLA4/PTPRC/CARD11/BUB1B-PAK6/ZAP70/MAPK1/RELA/MAPK12/RASGRP1/CD247/LCK/MALT1/CD8B/PIK3R1/GRAP2/MAPK14/CD3G/CD8A/CBLB/AKT2/FOS/IL10/CDC42/VAV3/PDPK1/BCL10/PIK3R3/PLCG1/MAP2K2/PIK3R2/CD28/GRB2/NFKB1/PPP2R5E/VAV2/PPP2R5A/MAP2K7/IKBKB/MAPK3/P…
hsa04613	Neutrophil extracellular trap formation	105	0.561193	2.41807	2.31416880736464e-05	8.00513495608788e-05	2.28682631877064e-05	6953	tags=60%, list=27%, signal=44%	TLR2/RAC2/HDAC7/PIK3CD/HDAC5/PLCG2/NCF4/CASP1/ITGB2/FCGR2A/ITGA2B/GP1BA/PRKCB/TLR7/NCF2/NCF1/ITGAM/ITGAL/MAPK13/ACTB/CYBB/CAMP/CLCN5/HDAC10/CTSG/SELPLG/MAPK11/ITGB3/CLEC7A/FPR3/MPO/PLCB2/CASP4/AZU1/ELANE/SYK/MAPK1/CLCN4/RELA/MAPK12/FPR2/TLR8/PIK3R1/PRKCA/MAPK14/VWF/CR1/SIGLEC9/AKT2/SELP/TLR4/AGER/C5AR1/ACTG1/FCGR1A/PIK3R3/PLCG1/MAP2K2/RAC1/FPR1/PIK3R2/HDAC9/GSDMD
hsa04142	Lysosome	129	0.510022	2.26131	2.34080551911007e-05	8.01548556543751e-05	2.28978317658827e-05	6795	tags=46%, list=26%, signal=34%	GGA2/CTSH/AP4S1/AP1S2/NAGA/IDS/NPC2/CTSO/SMPD1/NAPSA/AP1B1/AP1M1/NCOA7/CTSF/NPC1/FUCA1/NEU1/AP1M2/LAMP3/LITAF/LAPTM5/SGSH/TPP1/LAPTM4A/CTSG/ATP6V0D1/CTSK/PPT1/ARSG/CTSZ/PLA2G15/LAMP2/LGMN/ACP5/CLTB/SCARB2/DNASE2/MAN2B1/CLN3/MCOLN1/ARSA/IGF2R/IDUA/CTSW/DMXL1/CTSD/ATP6V0A1/ARSB/ATP6V0D2/CLTC/SLC11A2/GM2A/DNASE2B/CLN5/CTSC/GUSB/ABCB9/GAA/CTSS
hsa05133	Pertussis	75	0.585717	2.37719	2.55641074868415e-05	8.66623243803928e-05	2.47568198819939e-05	6353	tags=57%, list=25%, signal=43%	C4B/C4A/TNF/CASP1/GNAI2/ITGB2/JUN/MAPK10/IRF8/NLRP3/IL1A/PYCARD/IL12B/ITGAM/MYD88/MAPK13/NOD1/CALML6/SFTPA1/CFL2/MAPK11/SERPING1/TRAF6/C4BPA/C1QA/SFTPA2/MAPK1/CXCL6/RELA/LY96/MAPK12/IL1B/IRF1/ITGA5/MAPK14/C1QB/IL23A/FOS/IL10/TLR4/CD14/IRAK4/CALM1
hsa04666	Fc gamma R-mediated phagocytosis	96	0.531103	2.26344	2.9098779593817e-05	9.76681810129106e-05	2.79008621431075e-05	8187	tags=56%, list=32%, signal=38%	LIMK1/RAC2/PIK3CD/VAV1/PLCG2/PLA2G4C/FCGR2B/INPP5D/GSN/FCGR2A/PRKCE/PLA2G4D/PRKCB/CRKL/WAS/ASAP3/PLA2G4F/NCF1/HCK/PIP5K1C/CFL2/WASF3/BIN1/LAT/PTPRC/SYK/JMJD7-PLA2G4B/MAPK1/AMPH/PIK3R1/PRKCA/LYN/PLA2G4B/PLPP3/LIMK2/AKT2/CDC42/PRKCD/VAV3/FCGR1A/PIK3R3/PLCG1/RAC1/PIK3R2/ARF6/PLA2G4E/PIP5K1B/SPHK1/VAV2/MAPK3/ACTR3/PIK3CA/ARPC2/DNM2
hsa04657	IL-17 signaling pathway	84	0.537347	2.2318	2.96616804608315e-05	9.85814674139402e-05	2.81617606026471e-05	7849	tags=58%, list=31%, signal=41%	CCL17/MMP3/NFKBIA/TNF/CSF2/MMP13/IL17RA/CASP8/TNFAIP3/CCL11/JUN/MAPK10/CXCL2/DEFB4A/MAPK13/MAPK7/TAB3/MMP1/S100A9/IL17RC/MMP9/FOSB/MAPK11/TRADD/CCL2/USP25/TRAF6/CXCL10/MAPK1/CXCL6/RELA/MAPK12/IL1B/CXCL3/MAPK14/S100A8/FOSL1/FOS/CCL20/JUND/TRAF5/IL17RE/CXCL1/NFKB1/IL17C/IKBKE/IKBKB/MAPK3/CSF3
hsa04970	Salivary secretion	75	0.578749	2.34891	3.17757835283285e-05	0.000104582	2.98760560511622e-05	6353	tags=53%, list=25%, signal=40%	ADRB2/AMY1A/AMY1B/AMY1C/KCNN4/ADRA1B/DMBT1/ADCY9/TRPV6/AMY2A/CST5/PRKACA/ADCY1/CST1/PRKCB/AQP5/SLC9A1/ADCY4/ITPR3/AMY2B/CAMP/ATP1A3/CALML6/ADRB3/SLC12A2/PRKG1/PLCB2/LPO/ATP1A2/CST4/PRKCA/ATP1B2/GNAQ/GUCY1A2/CHRM3/ADCY5/ADRA1D/CST2/KCNMA1/CALM1
hsa04912	GnRH signaling pathway	84	0.532551	2.21188	3.63057681205942e-05	0.000118343	3.38069905576383e-05	8547	tags=61%, list=33%, signal=41%	EGFR/ADCY9/PLA2G4C/CAMK2A/CACNA1F/PRKACA/ADCY1/JUN/PLA2G4D/MAPK10/MAP3K3/PRKCB/MMP2/ADCY4/PLA2G4F/ITPR3/MAP3K1/MAPK13/MAPK7/PTK2B/CALML6/HBEGF/MAPK11/CACNA1C/PLCB2/JMJD7-PLA2G4B/EGR1/MAPK1/MAPK12/GNA11/PRKCA/MAPK14/GNAQ/PLA2G4B/ADCY5/CAMK2B/CDC42/PRKCD/MAP2K2/CALM1/MAP2K3/PLA2G4E/GRB2/ITPR2/MAP2K7/MAPK3/ADCY2/CAMK2D/ELK1/PLCB4/ADCY3
hsa04723	Retrograde endocannabinoid signaling	117	0.481768	2.10242	3.78294741111448e-05	0.000122135	3.48903420373466e-05	5200	tags=34%, list=20%, signal=27%	MGLL/GNG7/ADCY9/GABRE/GNAO1/GNAI2/CACNA1F/GRIA3/PRKACA/GNGT1/ADCY1/MAPK10/PRKCB/CNR1/DAGLB/ADCY4/GNG2/ITPR3/GNG11/MAPK13/RIMS1/FAAH/GNGT2/GABRP/MAPK11/GABRD/SLC17A7/CACNA1C/PLCB2/NDUFA6/GABRB2/MAPK1/GABRR2/MAPK12/CACNA1B/NDUFS7/PRKCA/GRM5/MAPK14/GNAQ
hsa04022	cGMP-PKG signaling pathway	143	0.489051	2.21698	3.87007815365037e-05	0.000123769	3.5357218484194e-05	7967	tags=52%, list=31%, signal=36%	CREB5/MEF2C/ADRB2/NPR1/NFATC2/ADRA1B/ADORA1/ADCY9/PDE2A/GNAI2/CACNA1F/NFATC1/PRKCE/GNA12/SLC8A2/ADCY1/PIK3CG/ADCY4/PIK3R6/NOS3/PIK3R5/ITPR3/ADRA2C/OPRD1/CNGB1/MYLK4/CREB3/MYLK/NFATC4/ADRA2A/ATP1A3/CALML6/BAD/MEF2A/ADRB3/MYL9/EDNRA/PRKG1/CACNA1C/PLCB2/CNGA1/TRPC6/SLC8A1/SLC8A3/MAPK1/KCNMB1/RGS2/ATP1A2/IRS1/GNA11/ATP1B2/GNAQ/GUCY1A2/BDKRB2/MYLK2/ADCY5/ADRA1D/AKT2/ADRA2B/KCNMA1/MAP2K2/CALM1/ADORA3/C…
hsa04915	Estrogen signaling pathway	111	0.509166	2.2072	3.94386792974491e-05	0.000124217	3.54849485116802e-05	8091	tags=53%, list=31%, signal=37%	EGFR/CREB5/PIK3CD/SHC3/ADCY9/KRT39/GABBR2/GNAO1/GNAI2/PRKACA/RARA/PGR/ADCY1/JUN/MMP2/SHC4/ADCY4/ESR1/NOS3/ITPR3/HSPA6/KRT15/CREB3/KRT23/SHC2/CALML6/MMP9/BCL2/HBEGF/PLCB2/MAPK1/PIK3R1/GNAQ/GABBR1/KRT14/CTSD/SHC1/ADCY5/AKT2/FOS/PRKCD/KRT16/PIK3R3/MAP2K2/CALM1/KRT19/PIK3R2/KRT10/CREB3L2/GRB2/CREB3L1/NCOA3/KCNJ6/ITPR2/KCNJ5/MAPK3/TGFA/ADCY2/PIK3CA
hsa04371	Apelin signaling pathway	128	0.490873	2.1695	3.95734317097651e-05	0.000124217	3.54849485116802e-05	6623	tags=42%, list=26%, signal=31%	MAP1LC3C/MEF2C/RYR1/GNG7/PLAT/HDAC5/ADCY9/GNAI2/RRAS2/PRKCE/SLC8A2/PRKACA/GNGT1/ADCY1/PIK3CG/SLC9A1/ADCY4/PIK3R6/RYR2/NOS3/PIK3R5/GNG2/ITPR3/GNG11/MYLK4/MYLK/KLF2/MYL3/GNGT2/CAMK4/CALML6/APLNR/MEF2A/MAP1LC3A/PLCB2/SLC8A1/EGR1/APELA/SLC8A3/MAPK1/SERPINE1/GNAQ/RRAS/CDH1/PLIN1/MYLK2/ADCY5/AKT2/CCND1/MAP2K2/CALM1/GNG12/ACTA2/MYL4
hsa04664	Fc epsilon RI signaling pathway	63	0.603982	2.38632	4.0242733666511e-05	0.000125159	3.57540463285274e-05	7744	tags=71%, list=30%, signal=50%	RAC2/PIK3CD/VAV1/PLCG2/FYN/PLA2G4C/TNF/CSF2/INPP5D/ALOX5AP/FCER1A/PLA2G4D/BTK/MAPK10/PLA2G4F/LCP2/MS4A2/MAPK13/ALOX5/MAPK11/LAT/FCER1G/SYK/JMJD7-PLA2G4B/MAPK1/MAPK12/PIK3R1/PRKCA/MAPK14/LYN/PLA2G4B/AKT2/VAV3/PDPK1/PIK3R3/PLCG1/MAP2K2/RAC1/PIK3R2/MAP2K3/PLA2G4E/GRB2/VAV2/MAP2K7/MAPK3
hsa05207	Chemical carcinogenesis - receptor activation	172	0.450695	2.08493	4.24129556190578e-05	0.000130709	3.73396355689313e-05	8101	tags=42%, list=32%, signal=29%	EGFR/CREB5/ADRB2/PIK3CD/RPS6KA1/RXRG/ADCY9/GSTM5/VDR/GNAI2/CACNA1F/STAT5A/PRKACA/PGR/ADCY1/JUN/PRKCB/AHR/ADCY4/ESR1/RPS6KA2/EPHX3/FGF10/FGF18/GSTM2/CREB3/GSTT2/FGF7/CYP1B1/GSTT2B/RPS6KA3/BAD/MIR29C/BCL2/ADRB3/CACNA1C/FGF9/NOTCH2/MAPK1/RELA/AR/CACNA1B/FGF17/PIK3R1/PRKCA/JAK2/EGF/PPARA/ADCY5/AKT2/FOS/NR1I3/CCND1/GSTM1/PIK3R3/MAP2K2/CHRNA7/PIK3R2/CREB3L2/CCND3/GRB2/NFKB1/CREB3L1/IKBKE/EPHX4/MAPK3/RP…
hsa05224	Breast cancer	133	0.464377	2.07647	4.99700737564012e-05	0.000152611	4.35964607452718e-05	8203	tags=49%, list=32%, signal=33%	EGFR/PIK3CD/SHC3/WNT7A/FZD2/BAK1/PGR/WNT7B/JUN/SHC4/ESR1/WNT10A/FGF10/FGF18/FZD9/CDKN1A/WNT3A/WNT5A/FGF7/CTNNB1/SHC2/WNT6/FGFR1/FGF1/FGF9/NOTCH2/GADD45B/MAPK1/CSNK1A1/GADD45A/FZD7/FGF17/PIK3R1/HES1/DDB2/EGF/TCF7/SHC1/IGF1/WNT9A/AKT2/NOTCH4/FOS/LEF1/FLT4/CCND1/PIK3R3/WNT10B/MAP2K2/CSNK1A1L/NOTCH1/PIK3R2/FZD8/GRB2/WNT2/APC/NFKB2/FZD1/NCOA3/POLK/MAPK3/WNT2B/PIK3CA/DLL4/ARAF
hsa04925	Aldosterone synthesis and secretion	84	0.524004	2.17637	5.29394329779191e-05	0.000160236	4.57746976876744e-05	7723	tags=52%, list=30%, signal=37%	CYP21A2/CACNA1I/CREB5/NPR1/CACNA1G/ADCY9/CAMK2A/PDE2A/CACNA1F/PRKCE/PRKACA/ADCY1/PRKCB/DAGLB/ADCY4/ITPR3/PRKD1/CAMK1/CREB3/ATP1A3/CAMK4/CALML6/CAMK1D/LDLR/CACNA1C/PRKD2/PLCB2/ATP1A2/CYP11A1/GNA11/PRKCA/ATP1B2/GNAQ/ADCY5/CAMK2B/ORAI1/CALM1/CREB3L2/DAGLA/CREB3L1/CAMK1G/ATP2B4/ITPR2/KCNJ5
hsa04935	Growth hormone synthesis, secretion and action	104	0.519205	2.24041	6.09482142027671e-05	0.000182845	5.22332157117333e-05	8091	tags=58%, list=31%, signal=40%	SOCS1/CREB5/PIK3CD/PLCG2/SHC3/ADCY9/GNAI2/CACNA1F/STAT5A/SSTR3/PRKACA/ADCY1/MAPK10/PRKCB/CRKL/SHC4/ADCY4/ITPR3/MAP3K1/MAPK13/CREB3/SHC2/GHR/MAPK11/CACNA1C/PLCB2/MAPK1/JUNB/MAPK12/IRS1/GNA11/EP300/PIK3R1/GHRL/PRKCA/MAPK14/GNAQ/JAK2/STAT1/SSTR2/SHC1/IGF1/ADCY5/AKT2/FOS/PIK3R3/PLCG1/MAP2K2/PIK3R2/CREB3L2/MAP2K3/CREBBP/GRB2/CREB3L1/SOCS2/ITPR2/MAPK3/STAT3/ADCY2/PIK3CA
hsa05032	Morphine addiction	72	0.543456	2.20758	6.18478026642872e-05	0.000183916	5.25392229465783e-05	5651	tags=44%, list=22%, signal=35%	GNG7/ADORA1/ADCY9/PDE1B/GABRE/PDE2A/GABBR2/GNAO1/GNAI2/PRKACA/GNGT1/ADCY1/PRKCB/ADCY4/GNG2/GNG11/PDE1C/GRK3/GNGT2/GABRP/GABRD/DRD1/GABRB2/GABRR2/PDE4B/CACNA1B/GRK2/PDE7B/PRKCA/GABBR1/PDE4A/ADCY5
hsa04713	Circadian entrainment	82	0.536518	2.22773	6.30038032146648e-05	0.000184123	5.25984564042574e-05	9061	tags=61%, list=35%, signal=40%	CACNA1I/RYR1/GNG7/CACNA1G/ADCY9/CAMK2A/GNAO1/GNAI2/GRIA3/PRKACA/GNGT1/ADCY1/PRKCB/ADCY4/RYR2/GRIN2A/RPS6KA5/GNG2/ITPR3/GNG11/PER3/GNGT2/CALML6/PRKG1/CACNA1C/PLCB2/MAPK1/PRKCA/GNAQ/GUCY1A2/PER1/ADCY5/FOS/CAMK2B/CALM1/GNG12/GRIN1/GRIA1/KCNJ6/GNB4/KCNJ5/MAPK3/ADCY2/CAMK2D/PLCB4/ADCY3/GNG3/PRKCG/NOS1/GNAI3
hsa01521	EGFR tyrosine kinase inhibitor resistance	78	0.534344	2.18531	6.28035182509783e-05	0.000184123	5.25984564042574e-05	8233	tags=60%, list=32%, signal=41%	EGFR/PIK3CD/PLCG2/SHC3/GAB1/KDR/PRKCB/SHC4/SHC2/MET/BAD/BCL2/JAK1/GAS6/IL6R/AXL/FGFR2/PDGFC/MAPK1/BCL2L11/BCL2L1/FGFR3/FOXO3/PDGFD/PIK3R1/PRKCA/JAK2/EGF/SHC1/IGF1/PDGFRA/AKT2/PDGFA/PIK3R3/PLCG1/MAP2K2/PDGFRB/PIK3R2/GRB2/MAPK3/NRG1/HGF/STAT3/TGFA/PIK3CA/ARAF/IL6
hsa04978	Mineral absorption	50	0.61733	2.34905	6.83298525883723e-05	0.000197981	5.65573228801642e-05	5874	tags=52%, list=23%, signal=40%	SLC5A1/MT1F/HMOX2/SLC9A3/SLC34A2/VDR/TRPV6/SLC8A2/HEPHL1/MT2A/CYBRD1/MT1E/MT1M/ATP1A3/MT1X/SLC46A1/SLC40A1/MT1A/SLC8A1/SLC8A3/SLC30A1/ATP1A2/ATP1B2/SLC31A1/MT1G/SLC11A2
hsa05235	PD-L1 expression and PD-1 checkpoint pathway in cancer	88	0.558701	2.3525	7.8991524180894e-05	0.000225026	6.42832394926337e-05	6335	tags=55%, list=25%, signal=41%	EGFR/TLR2/NFKBIA/IFNGR2/PIK3CD/NFATC2/EML4/IFNGR1/NFKBIE/BATF/CD274/NFATC1/JUN/MAP3K3/CD4/TLR9/MYD88/PDCD1/BATF2/MAPK13/CD3E/CD3D/BATF3/JAK1/ALK/MAPK11/LAT/TRAF6/ZAP70/MAPK1/RELA/MAPK12/RASGRP1/CD247/LCK/PIK3R1/MAPK14/JAK2/CD3G/STAT1/EGF/HIF1A/AKT2/FOS/TLR4/PIK3R3/PLCG1/MAP2K2
hsa05215	Prostate cancer	93	0.516796	2.19482	7.84692661697806e-05	0.000225026	6.42832394926337e-05	8203	tags=57%, list=32%, signal=39%	EGFR/CREB5/MMP3/NFKBIA/PIK3CD/PLAT/TMPRSS2/ETV5/PLAU/ERG/CDKN1A/CREB3/SRD5A2/CTNNB1/BAD/MMP9/FGFR1/BCL2/SPINT1/FGFR2/PDGFC/MAPK1/RELA/AR/EP300/PDGFD/PIK3R1/FOXO1/EGF/TCF7/IGF1/ZEB1/NKX3-1/PDGFRA/AKT2/LEF1/CCND1/PDGFA/PDPK1/PIK3R3/MAP2K2/PDGFRB/PIK3R2/CREB3L2/CREBBP/GRB2/NFKB1/CREB3L1/IKBKB/MAPK3/TGFA/PIK3CA/ARAF
hsa04972	Pancreatic secretion	78	0.522588	2.13723	0.000110572	0.000309783	8.84957069091546e-05	7658	tags=54%, list=30%, signal=38%	PLA2G2C/AMY1A/AMY1B/AMY1C/ADCY9/SCTR/AMY2A/ADCY1/PRKCB/SLC9A1/ADCY4/RYR2/ITPR3/AMY2B/RAB8A/ATP1A3/CLCA2/SLC12A2/PLA2G3/PLA2G2A/CPA3/PLCB2/ATP1A2/PRKCA/ATP1B2/GNAQ/CHRM3/ADCY5/PLA2G2D/KCNMA1/SCT/PLA2G1B/RAC1/SLC4A4/RAP1B/PLA2G5/RAP1A/TRPC1/PLA2G12B/BST1/ATP2B4/ITPR2
hsa04934	Cushing syndrome	138	0.452526	2.0375	0.000109709	0.000309783	8.84957069091546e-05	7967	tags=43%, list=31%, signal=30%	EGFR/CYP21A2/CACNA1I/CREB5/CACNA1G/ADCY9/WNT7A/CAMK2A/FZD2/GNAI2/CACNA1F/PRKACA/WNT7B/ADCY1/AHR/ADCY4/WNT10A/NCEH1/ITPR3/FZD9/CDKN1A/WNT3A/WNT5A/CREB3/CTNNB1/WNT6/MEN1/LDLR/CACNA1C/PLCB2/MAPK1/CYP11A1/GNA11/FZD7/GNAQ/TCF7/KMT2A/ADCY5/ARMC5/WNT9A/CAMK2B/LEF1/ORAI1/CCND1/WNT10B/MAP2K2/RAP1B/CREB3L2/PDE8B/FZD8/RAP1A/WNT2/APC/FZD1/CREB3L1/ITPR2/MAPK3/WNT2B/ADCY2
hsa05225	Hepatocellular carcinoma	159	0.442016	2.03051	0.000117401	0.000326219	9.31910934821986e-05	7943	tags=45%, list=31%, signal=31%	EGFR/PIK3CD/PLCG2/SHC3/WNT7A/GAB1/GSTM5/FZD2/TGFB1/SMARCD3/BAK1/WNT7B/SMARCA2/PRKCB/SHC4/WNT10A/GSTM2/FZD9/CDKN1A/DPF3/WNT3A/WNT5A/GSTT2/ACTB/CTNNB1/SMARCA4/SHC2/GSTT2B/WNT6/MET/BAD/TGFBR2/TGFB2/GADD45B/IGF2/MAPK1/BCL2L1/CSNK1A1/GADD45A/FZD7/TGFB3/PIK3R1/PRKCA/DDB2/TCF7/SHC1/NFE2L2/WNT9A/AKT2/LEF1/ACTG1/CCND1/GSTM1/PIK3R3/PLCG1/WNT10B/MAP2K2/CSNK1A1L/PIK3R2/FZD8/DPF1/HMOX1/GRB2/WNT2/APC/FZD1/POLK…
hsa04610	Complement and coagulation cascades	76	0.559476	2.27772	0.000126446	0.000348499	9.95556103764886e-05	6987	tags=55%, list=27%, signal=40%	C4B/C4A/CD59/PLAT/SERPIND1/CR2/ITGB2/PROS1/PLAU/ITGAM/F11/ITGAX/F8/TFPI/THBD/SERPING1/F2RL3/C4BPA/C1QA/C7/A2M/CFB/C3AR1/SERPINE2/PROCR/SERPINE1/KLKB1/C1QB/VWF/BDKRB2/CR1/F13A1/C6/C5AR1/C9/SERPINA5/MASP2/C1QC/PLAUR/C1R/VSIG4/F10
hsa04973	Carbohydrate digestion and absorption	38	0.602131	2.15903	0.000132312	0.000361724	0.000103334	6875	tags=55%, list=27%, signal=41%	SLC5A1/LCT/PIK3CD/AMY1A/AMY1B/AMY1C/AMY2A/PRKCB/AMY2B/ATP1A3/PLCB2/HK3/ATP1A2/PIK3R1/ATP1B2/HKDC1/SLC2A5/AKT2/PIK3R3/HK1/PIK3R2
hsa05100	Bacterial invasion of epithelial cells	66	0.531246	2.12915	0.000136082	0.000369055	0.000105428	8187	tags=59%, list=32%, signal=40%	PIK3CD/SHC3/GAB1/CRKL/SHC4/HCLS1/RHOG/FN1/ACTB/CTNNB1/DNM3/SHC2/MET/VCL/MAD2L2/CLTB/ITGA5/PIK3R1/ARHGAP10/CDH1/SHC1/CLTC/CDC42/ACTG1/PIK3R3/RAC1/DNM1/ILK/PIK3R2/PXN/ARHGEF26/CAV1/ACTR3/ELMO2/CBL/CLTA/PIK3CA/ARPC2/DNM2
hsa04728	Dopaminergic synapse	116	0.469057	2.04375	0.000142066	0.000382224	0.00010919	8151	tags=48%, list=32%, signal=33%	SLC6A3/CREB5/GNG7/PPP1R1B/CAMK2A/PPP2R5B/GNAO1/GNAI2/KIF5A/GRIA3/PRKACA/GNGT1/MAPK10/PRKCB/SCN1A/PPP2R3A/GRIN2A/GNG2/ITPR3/GNG11/MAPK13/CREB3/GNGT2/PPP2R2B/CALML6/MAPK11/DRD1/CACNA1C/PLCB2/MAPK12/CACNA1B/PRKCA/COMT/MAPK14/GNAQ/ADCY5/AKT2/FOS/CAMK2B/CALM1/GNG12/CREB3L2/PPP2R5E/CREB3L1/GRIA1/PPP2R5A/KCNJ6/ITPR2/GNB4/KCNJ5/DRD2/PPP2R5D/PPP1CA/ARRB1/MAOB/CAMK2D
hsa05231	Choline metabolism in cancer	94	0.5036	2.14212	0.000144172	0.000384837	0.000109936	7744	tags=53%, list=30%, signal=37%	EGFR/RAC2/PIK3CD/PLA2G4C/JUN/PLA2G4D/MAPK10/PRKCB/SLC44A2/WAS/PLA2G4F/GPCPD1/PIP5K1C/SLC22A4/WASF3/RALGDS/PDGFC/JMJD7-PLA2G4B/SLC44A4/MAPK1/SLC22A3/PDGFD/PCYT1B/PIK3R1/PRKCA/PLA2G4B/PLPP3/EGF/HIF1A/SLC22A5/PDGFRA/AKT2/FOS/PDGFA/PDPK1/PIK3R3/PLCG1/MAP2K2/PDGFRB/SLC22A1/RAC1/PIK3R2/PCYT1A/DGKG/PLA2G4E/DGKA/GRB2/PIP5K1B/DGKZ/MAPK3
hsa04622	RIG-I-like receptor signaling pathway	52	0.590633	2.25539	0.000169887	0.000449936	0.000128533	4568	tags=42%, list=18%, signal=35%	DDX3X/CASP10/NFKBIA/TNF/ISG15/CASP8/IFIH1/DHX58/MAPK10/RIPK1/IRF7/IL12B/RNF125/MAP3K1/MAPK13/MAPK11/TRADD/TBKBP1/TRAF6/CXCL10/RELA/MAPK12
hsa04066	HIF-1 signaling pathway	102	0.485796	2.08666	0.000182038	0.000478379	0.000136658	8382	tags=54%, list=33%, signal=36%	EGFR/IFNGR2/PIK3CD/EDN1/IFNGR1/PLCG2/CAMK2A/ANGPT4/PRKCB/NOS3/ENO1/CDKN1A/PFKL/CYBB/BCL2/MKNK1/IL6R/ANGPT1/PFKFB3/HK3/MAPK1/TEK/RELA/RBX1/EP300/ENO2/SERPINE1/PIK3R1/PRKCA/EGF/HIF1A/IGF1/HKDC1/AKT2/CAMK2B/TLR4/ALDOB/PIK3R3/PLCG1/MAP2K2/HK1/TIMP1/PIK3R2/CREBBP/HMOX1/NFKB1/INSR/MAPK3/STAT3/PIK3CA/CAMK2D/IL6/ELOB/ALDOC/TFRC
hsa05226	Gastric cancer	132	0.462375	2.06387	0.00019218	0.000501147	0.000143163	8203	tags=48%, list=32%, signal=33%	EGFR/PIK3CD/SHC3/RXRG/WNT7A/GAB1/FZD2/TGFB1/BAK1/WNT7B/SHC4/WNT10A/FGF10/FGF18/FZD9/CDKN1A/WNT3A/WNT5A/FGF7/CTNNB1/SHC2/WNT6/MET/BCL2/TGFBR2/FGF1/TGFB2/FGF9/GADD45B/FGFR2/MAPK1/CSNK1A1/GADD45A/FZD7/TGFB3/FGF17/PIK3R1/DDB2/EGF/CDH1/TCF7/SHC1/WNT9A/AKT2/LEF1/CCND1/PIK3R3/WNT10B/MAP2K2/CSNK1A1L/PIK3R2/FZD8/GRB2/WNT2/APC/FZD1/POLK/MAPK3/HGF/WNT2B/CDX2/RXRA/PIK3CA/ARAF
hsa04550	Signaling pathways regulating pluripotency of stem cells	129	0.461918	2.04803	0.000201123	0.000520463	0.000148681	8091	tags=49%, list=31%, signal=34%	DUSP9/HOXD1/PIK3CD/LEFTY2/WNT7A/FZD2/ACVR1/INHBB/WNT7B/WNT10A/JAK3/FZD9/DLX5/WNT3A/WNT5A/MAPK13/IL6ST/CTNNB1/WNT6/FGFR1/JAK1/MAPK11/LHX5/FGFR2/BMPR2/MAPK1/MAPK12/ACVR1B/FGFR3/FZD7/PIK3R1/PCGF1/MAPK14/JAK2/INHBA/TBX3/LEFTY1/TCF7/IGF1/SMAD1/WNT9A/AKT2/HOXA1/PIK3R3/WNT10B/MAP2K2/LIFR/POU5F1/SKIL/PIK3R2/FZD8/GRB2/ONECUT1/WNT2/APC/FZD1/MAPK3/PCGF3/WNT2B/STAT3/BMP4/MEIS1/PIK3CA
hsa05120	Epithelial cell signaling in Helicobacter pylori infection	68	0.524829	2.11409	0.000231626	0.000594858	0.000169933	6361	tags=46%, list=25%, signal=34%	EGFR/NFKBIA/PLCG2/JUN/MAPK10/CXCL2/MAP3K14/MAPK13/NOD1/CXCR2/MET/ATP6V0D1/HBEGF/MAPK11/CCL5/ATP6V1E1/JAM2/RELA/MAPK12/PTPRZ1/ATP6V0E2/F11R/CXCL3/MAPK14/LYN/ATP6V0A1/ATP6V0D2/CDC42/ATP6V0E1/PLCG1/RAC1
hsa04726	Serotonergic synapse	94	0.492899	2.0966	0.000233685	0.000595633	0.000170154	8222	tags=55%, list=32%, signal=38%	GNG7/PLA2G4C/RAPGEF3/HTR7/GNAO1/GNAI2/CACNA1F/KCNN2/PRKACA/ALOX15B/GNGT1/PLA2G4D/PRKCB/PLA2G4F/GNG2/ITPR3/GNG11/APP/ALOX5/GNGT2/ALOX15/CYP4X1/PTGS1/CACNA1C/PLCB2/GABRB2/HTR2A/JMJD7-PLA2G4B/MAPK1/CACNA1B/PRKCA/GNAQ/PLA2G4B/ADCY5/HTR3A/GABRB3/GNG12/DUSP1/CYP2D6/CYP2D7/HTR2B/TRPC1/PLA2G4E/ALOX12B/KCNJ6/ITPR2/GNB4/KCNJ5/MAPK3/MAOB/ARAF/PTGS2
hsa04390	Hippo signaling pathway	146	0.439589	2.00518	0.000244056	0.000617425	0.00017638	8641	tags=49%, list=34%, signal=32%	NKD2/WNT7A/FZD2/GDF5/TGFB1/ITGB2/WWC1/WNT7B/AMOT/WNT10A/YWHAH/NF2/LATS2/TP73/FZD9/GLI2/WNT3A/DLG2/WNT5A/GDF7/ACTB/CTNNB1/WNT6/PPP2R2B/BIRC3/TGFBR2/FGF1/TGFB2/YAP1/PARD6B/BMPR2/FZD7/FRMD6/TEAD3/SMAD7/TGFB3/SERPINE1/CDH1/TCF7/SMAD1/FBXW11/CRB2/WNT9A/TEAD1/LEF1/ACTG1/BMP5/CCND1/BMP7/WNT10B/BBC3/PRKCZ/AREG/FZD8/CCND3/SNAI2/WNT2/DLG3/MOB1A/APC/FZD1/BMP8B/WNT2B/PPP1CA/BMP4/DLG1/BMP8A/DLG4/TEAD2/CSNK1D/…
hsa04012	ErbB signaling pathway	84	0.495068	2.05619	0.000252386	0.000633768	0.000181049	8531	tags=52%, list=33%, signal=35%	EGFR/PIK3CD/PLCG2/SHC3/GAB1/CAMK2A/PAK6/STAT5A/JUN/MAPK10/PRKCB/CRKL/SHC4/ERBB4/CDKN1A/SHC2/BAD/HBEGF/BUB1B-PAK6/MAPK1/PIK3R1/PRKCA/EGF/SHC1/CBLB/AKT2/CAMK2B/PIK3R3/PLCG1/MAP2K2/AREG/PIK3R2/GRB2/MAP2K7/MAPK3/NRG1/TGFA/CBL/PIK3CA/CAMK2D/ARAF/ELK1/EREG/NRG2
hsa04520	Adherens junction	87	0.510274	2.13521	0.000279884	0.000692561	0.000197844	7744	tags=52%, list=30%, signal=36%	EGFR/RAC2/FYN/IQGAP1/CCM2/SMURF2/NECTIN3/BAIAP2/WAS/ACTN4/PTPRJ/ACTB/CTNNB1/RADIL/MET/FGFR1/NECTIN4/TGFBR2/WASF3/MYL9/VCL/AFDN/ACTN1/MAPK1/EP300/HEG1/CDH5/CDH1/TCF7/ARHGAP29/LEF1/CTNND1/CDC42/ACTG1/SNAI1/RAC1/RAP1B/NECTIN2/RAP1A/CREBBP/SNAI2/FER/INSR/SORBS1/MAPK3
hsa04931	Insulin resistance	99	0.462133	1.97765	0.000279072	0.000692561	0.000197844	8358	tags=51%, list=33%, signal=34%	CREB5/NFKBIA/PIK3CD/SLC27A1/RPS6KA1/TNF/SLC27A6/PRKCE/MAPK10/PRKCB/SLC27A3/NOS3/RPS6KA2/CREB3/RPS6KA3/PPP1R3C/GFPT2/PYGM/MLXIPL/RELA/IRS1/PYGB/CPT1B/PIK3R1/NR1H2/FOXO1/PPARA/OGT/AKT2/PPARGC1B/PRKCD/PDPK1/PIK3R3/CPT1A/PPP1R3E/PRKCZ/PIK3R2/CREB3L2/NFKB1/GYS1/CREB3L1/INSR/IKBKB/RPS6KA6/STAT3/PPP1CA/PIK3CA/IL6/PRKCQ/PCK2
hsa04140	Autophagy - animal	161	0.431211	1.97999	0.000294065	0.000722378	0.000206362	9273	tags=49%, list=36%, signal=32%	MAP1LC3C/PIK3CD/CFLAR/STK11/PLEKHM1/MTMR3/UBC/RAB7B/RRAS2/PRKACA/MAPK10/VAMP8/AMBRA1/SNAP29/CALCOCO2/RAB8A/RRAGC/ATG9B/RRAGD/WDR45/DAPK3/BAD/BCL2/ERN1/MAP1LC3A/TRAF6/ZFYVE1/MAPK1/BCL2L1/LAMP2/ATG16L2/IRS1/VPS11/PIK3R1/ATG4A/RRAS/HIF1A/CTSD/MTMR14/VPS18/YKT6/AKT2/RRAGA/PRKCD/RUBCN/ATG2A/PDPK1/VMP1/PIK3R3/MAP2K2/VPS41/WIPI1/PIK3R2/DAPK2/MRAS/MAPK3/C9orf72/EPG5/DEPTOR/WIPI2/UVRAG/HMGB1/IGBP1/PIK3CA/…
hsa00564	Glycerophospholipid metabolism	91	0.483499	2.05058	0.000306745	0.000748105	0.000213711	7128	tags=49%, list=28%, signal=36%	PLA2G2C/LPCAT1/PLD4/PLA2G4C/PLB1/LPIN1/ACHE/CDS1/PLA2G4D/GPD1/PLA2G4F/GPCPD1/ETNK2/MBOAT2/AGPAT3/AGPAT2/PLA2G3/PLA2G2A/LCAT/AGPAT4/PISD/LPCAT2/CDIPT/JMJD7-PLA2G4B/PLA2G15/PNPLA6/PNPLA7/PCYT1B/LYPLA2/PLA2G4B/PLPP3/MBOAT1/CRLS1/PLPP4/PLA1A/PLA2G2D/PLA2G1B/PLA2G5/GPD1L/PCYT1A/PHOSPHO1/DGKG/PLA2G4E/PLA2G12B/DGKA
hsa01522	Endocrine resistance	93	0.483736	2.05441	0.000425993	0.00103151	0.000294672	8203	tags=49%, list=32%, signal=34%	EGFR/PIK3CD/SHC3/ADCY9/PRKACA/ADCY1/JUN/MAPK10/MMP2/SHC4/ADCY4/ESR1/CDKN1A/MAPK13/SHC2/BAD/MMP9/BCL2/HBEGF/MAPK11/NOTCH2/MAPK1/MAPK12/PIK3R1/MAPK14/SHC1/IGF1/ADCY5/AKT2/NOTCH4/FOS/CARM1/CCND1/PIK3R3/MAP2K2/CYP2D6/NOTCH1/CYP2D7/PIK3R2/GRB2/NCOA3/MAPK3/ADCY2/PIK3CA/DLL4/ARAF
hsa04340	Hedgehog signaling pathway	53	0.562013	2.15062	0.000442104	0.00105545	0.000301509	6743	tags=53%, list=26%, signal=39%	HHIP/GLI3/SMURF2/PRKACA/SCUBE2/BOC/GAS1/GLI2/GRK3/SMO/HHATL/BCL2/DHH/GLI1/MGRN1/DISP1/CSNK1A1/SUFU/SPOP/GRK2/HHAT/FBXW11/LRP2/CCND1/GPR161/CSNK1A1L/CSNK1G2/PTCH2
hsa05223	Non-small cell lung cancer	72	0.498375	2.02446	0.000440819	0.00105545	0.000301509	8203	tags=54%, list=32%, signal=37%	EGFR/PIK3CD/EML4/PLCG2/RXRG/RASSF5/STAT5A/KIF5A/BAK1/PRKCB/JAK3/CDKN1A/MET/BAD/ALK/GADD45B/MAPK1/GADD45A/FOXO3/PIK3R1/PRKCA/DDB2/EGF/AKT2/CCND1/PDPK1/PIK3R3/PLCG1/MAP2K2/PIK3R2/GRB2/POLK/MAPK3/HGF/STAT3/TGFA/RXRA/PIK3CA/ARAF
hsa05221	Acute myeloid leukemia	65	0.533288	2.12917	0.000448354	0.00106288	0.000303633	8203	tags=60%, list=32%, signal=41%	DUSP6/FLT3/PIK3CD/CSF2/CEBPA/STAT5A/RARA/PML/RUNX1/CCNA1/PPARD/ITGAM/SPI1/BCL2A1/BAD/CSF1R/MPO/PIM2/MAPK1/RELA/PIK3R1/PIM1/TCF7/RUNX1T1/AKT2/LEF1/CD14/CCND1/FCGR1A/PIK3R3/MAP2K2/PIK3R2/GRB2/NFKB1/IKBKB/MAPK3/STAT3/PIK3CA/ARAF
hsa04540	Gap junction	79	0.500239	2.05275	0.00046554	0.00109596	0.000313083	8572	tags=58%, list=33%, signal=39%	EGFR/ADCY9/GNAI2/PRKACA/ADCY1/PRKCB/TUBB2A/ADCY4/TUBA1A/ITPR3/TUBA4A/MAPK7/TUBA8/PRKG1/DRD1/PLCB2/TUBB8/HTR2A/PDGFC/MAPK1/GNA11/TUBB2B/PDGFD/PRKCA/GRM5/GNAQ/TUBB/GUCY1A2/EGF/ADCY5/PDGFRA/PDGFA/MAP2K2/PDGFRB/GJA1/HTR2B/GRB2/TUBB6/ITPR2/MAPK3/DRD2/ADCY2/ADRB1/PLCB4/ADCY3/CSNK1D
hsa04924	Renin secretion	60	0.548002	2.15499	0.000476995	0.00111518	0.000318574	6353	tags=47%, list=25%, signal=35%	ADRB2/NPR1/REN/EDN1/AQP1/ADORA1/PDE1B/GNAI2/CACNA1F/PRKACA/EDN2/ITPR3/PDE1C/PTGER4/CALML6/CLCA2/PTGER2/ADRB3/EDNRA/CACNA1C/PLCB2/GNAQ/GUCY1A2/ADCY5/ORAI1/KCNJ2/KCNMA1/CALM1
hsa00592	alpha-Linolenic acid metabolism	22	0.631345	2.00137	0.000512759	0.00118711	0.000339122	7090	tags=64%, list=28%, signal=46%	PLA2G2C/PLA2G4C/PLB1/PLA2G4D/PLA2G4F/PLA2G3/PLA2G2A/JMJD7-PLA2G4B/PLA2G4B/PLA2G2D/PLA2G1B/PLA2G5/PLA2G4E/PLA2G12B
hsa04919	Thyroid hormone signaling pathway	114	0.454782	1.97452	0.000514766	0.00118711	0.000339122	7109	tags=42%, list=28%, signal=31%	PIK3CD/PLCG2/RXRG/DIO3/DIO1/MED14/PRKACA/PRKCB/SLC9A1/ESR1/SLC16A2/RCAN1/PFKL/ACTB/CTNNB1/ATP1A3/BAD/ITGB3/PLCB2/NOTCH2/RCAN2/MAPK1/ATP1A2/ITGAV/EP300/PLCD1/THRA/PIK3R1/MED16/PRKCA/ATP1B2/STAT1/FOXO1/HIF1A/AKT2/NOTCH4/ACTG1/MED12/CCND1/PDPK1/PIK3R3/PLCG1/MAP2K2/NOTCH1/PIK3R2/KAT2B/CREBBP/PFKFB2
hsa05034	Alcoholism	95	0.494874	2.10274	0.000524874	0.00120225	0.000343445	8324	tags=51%, list=32%, signal=34%	SLC6A3/CREB5/HDAC7/GNG7/PPP1R1B/HDAC5/SHC3/GNAO1/GNAI2/NTRK2/PRKACA/GNGT1/ADORA2A/SHC4/GRIN2A/GNG2/GNG11/CREB3/SHC2/GNGT2/HDAC10/CAMK4/CALML6/FOSB/DRD1/SLC29A3/MAPK1/ADORA2B/SHC1/ADCY5/GRIN3B/CAMKK1/CALM1/GNG12/CREB3L2/HDAC9/GRB2/GRIN1/CREB3L1/GNB4/MAPK3/DRD2/HDAC6/PPP1CA/MAOB/SLC29A1/ARAF/PKIA
hsa04721	Synaptic vesicle cycle	66	0.50018	2.00464	0.000565313	0.00128618	0.000367424	8408	tags=48%, list=33%, signal=33%	SLC6A3/SLC1A1/SLC1A7/SLC6A11/SLC6A9/SLC1A3/RIMS1/STXBP1/STX1B/DNM3/ATP6V0D1/SLC6A7/CPLX1/SLC17A7/AP2A2/NAPA/ATP6V1E1/CACNA1B/ATP6V0E2/CLTB/ATP6V0A1/ATP6V0D2/CLTC/ATP6V0E1/DNM1/STX3/ATP6V1B2/AP2M1/ATP6V1D/CLTA/DNM2/ATP6V0C
hsa05143	African trypanosomiasis	34	0.579148	2.04542	0.000591011	0.00133568	0.000381565	9106	tags=82%, list=35%, signal=53%	ICAM1/TNF/PRKCB/FAS/SELE/TLR9/IDO1/IL12B/MYD88/IDO2/PLCB2/VCAM1/LAMA4/IL1B/HBB/PRKCA/GNAQ/IL10/F2RL1/FASLG/IL6/IL18/HBA2/PLCB4/APOL1/IFNG/PRKCG/HBA1
hsa04936	Alcoholic liver disease	122	0.448471	1.96363	0.000636049	0.00142795	0.000407922	8295	tags=49%, list=32%, signal=33%	C4B/C4A/NFKBIA/TNF/IL17RA/CASP8/LPIN1/MAP3K5/MAPK10/CXCL2/FAS/RIPK1/MAP3K14/IL12B/MYD88/MAPK13/CTNNB1/TAB3/SCD5/IL17RC/MAPK11/TRADD/ADH1A/TRAF6/ADH1B/C1QA/RELA/LY96/MAPK12/C3AR1/CPT1B/FOXO3/IL1B/CXCL3/MAPK14/C1QB/FOXO1/TCF7/PPARA/AKT2/TLR4/LEF1/C5AR1/CD14/CCND1/IRAK4/CPT1A/C1QC/CXCL1/MAP2K3/FASLG/NFKB1/NOX4/IKBKE/MAP2K7/IKBKB/C3/ALDH1B1/IL6/IRF3
hsa05214	Glioma	74	0.518192	2.10579	0.000688893	0.00153641	0.000438907	8203	tags=57%, list=32%, signal=39%	EGFR/PIK3CD/PLCG2/SHC3/CAMK2A/BAK1/PRKCB/SHC4/CDKN1A/CAMK1/SHC2/CAMK4/CALML6/CAMK1D/GADD45B/MAPK1/GADD45A/PIK3R1/PRKCA/DDB2/EGF/SHC1/IGF1/PDGFRA/AKT2/CAMK2B/CCND1/PDGFA/PIK3R3/PLCG1/MAP2K2/PDGFRB/CALM1/PIK3R2/GRB2/CAMK1G/POLK/MAPK3/TGFA/PIK3CA/CAMK2D/ARAF
hsa04218	Cellular senescence	150	0.40032	1.82465	0.000746758	0.00165458	0.000472664	6353	tags=34%, list=25%, signal=26%	ZFP36L1/PIK3CD/NFATC2/RASSF5/HLA-E/TGFB1/ZFP36L2/NFATC1/HLA-B/RRAS2/HUS1/IL1A/HLA-F/CCNA1/ITPR3/HLA-C/CDKN1A/MAPK13/NFATC4/CAPN2/HLA-A/CALML6/CAPN1/TGFBR2/ETS1/MAPK11/TGFB2/GADD45B/HLA-G/MAPK1/GADD45A/RELA/MAPK12/FOXO3/TGFB3/SERPINE1/PIK3R1/MAPK14/LIN37/FOXO1/RRAS/HIPK3/FBXW11/KIR2DL4/AKT2/MAPKAPK2/CCND1/PIK3R3/MAP2K2/ATM/CALM1
hsa05210	Colorectal cancer	86	0.478913	2.00025	0.000792211	0.00174389	0.000498178	8509	tags=53%, list=33%, signal=36%	EGFR/RAC2/PIK3CD/TGFB1/BAK1/JUN/MAPK10/RALB/CDKN1A/CTNNB1/BAD/BCL2/TGFBR2/TGFB2/RALGDS/GADD45B/MAPK1/BCL2L11/GADD45A/PMAIP1/TGFB3/PIK3R1/DDB2/EGF/TCF7/AKT2/FOS/LEF1/CCND1/PIK3R3/MAP2K2/BBC3/RAC1/AREG/PIK3R2/GRB2/APC/POLK/MAPK3/DCC/RALA/TGFA/PIK3CA/ARAF/EREG/GADD45G
hsa04916	Melanogenesis	90	0.466568	1.97326	0.000812075	0.00177609	0.000507375	8641	tags=53%, list=34%, signal=36%	EDN1/ADCY9/WNT7A/CAMK2A/FZD2/GNAO1/GNAI2/PRKACA/WNT7B/ADCY1/PRKCB/ADCY4/WNT10A/FZD9/WNT3A/WNT5A/CREB3/CTNNB1/WNT6/CALML6/PLCB2/MAPK1/FZD7/EP300/PRKCA/GNAQ/TYRP1/TCF7/ADCY5/WNT9A/CAMK2B/LEF1/WNT10B/MAP2K2/CALM1/CREB3L2/FZD8/CREBBP/WNT2/FZD1/CREB3L1/MAPK3/WNT2B/ADCY2/CAMK2D/PLCB4/ADCY3/WNT11
hsa04971	Gastric acid secretion	64	0.519873	2.05966	0.000818298	0.00177822	0.000507985	6353	tags=47%, list=25%, signal=35%	KCNJ15/ADCY9/CAMK2A/GNAI2/PRKACA/ADCY1/PRKCB/SLC9A1/ADCY4/ITPR3/MYLK4/MYLK/ACTB/ATP1A3/CALML6/EZR/PLCB2/ATP1A2/PRKCA/ATP1B2/GNAQ/CHRM3/SSTR2/MYLK2/ADCY5/KCNJ10/CAMK2B/ACTG1/KCNJ2/CALM1
hsa04727	GABAergic synapse	71	0.536553	2.17587	0.000909038	0.00196283	0.000560721	5987	tags=41%, list=23%, signal=31%	GNG7/ADCY9/GABRE/GABBR2/GNAO1/GNAI2/CACNA1F/SLC6A11/GLS/PRKACA/GNGT1/ADCY1/PRKCB/ADCY4/SLC12A5/GNG2/GNG11/GNGT2/GABRP/GABRD/CACNA1C/GABRB2/GAD1/GABRR2/CACNA1B/PRKCA/GABBR1/ADCY5/GABRB3
hsa04962	Vasopressin-regulated water reabsorption	41	0.551119	2.02161	0.000981714	0.00210634	0.000601717	7429	tags=51%, list=29%, signal=36%	ARHGDIB/CREB5/ARHGDIG/ADCY9/PRKACA/STX4/CREB3/AQP2/DCTN5/AVPR2/DCTN4/AQP3/ARHGDIA/DYNC2H1/RAB5B/DYNLL2/RAB11B/RAB5C/CREB3L2/CREB3L1/AQP4
hsa05222	Small cell lung cancer	92	0.462139	1.95441	0.00100252	0.00213744	0.000610603	8222	tags=49%, list=32%, signal=33%	NFKBIA/PIK3CD/ITGA2/RXRG/ITGA2B/BAK1/COL4A3/TRAF1/FN1/MAX/CDKN1A/ITGA3/COL4A4/BIRC7/BIRC3/BCL2/TRAF6/COL4A5/GADD45B/LAMA2/LAMA4/BCL2L1/GADD45A/RELA/LAMB1/LAMA1/ITGAV/COL4A6/PIK3R1/DDB2/AKT2/COL4A2/CCND1/PIK3R3/LAMC2/TRAF5/COL4A1/PIK3R2/NFKB1/POLK/IKBKB/RXRA/PIK3CA/LAMB2/PTGS2
hsa04911	Insulin secretion	71	0.534211	2.16638	0.00103335	0.00218941	0.000625448	6287	tags=42%, list=24%, signal=32%	CREB5/KCNN4/ADCY9/CAMK2A/CACNA1F/KCNN2/PRKACA/ADCY1/KCNN1/PRKCB/ADCY4/RYR2/GLP1R/ITPR3/KCNN3/CREB3/ATP1A3/CACNA1C/PLCB2/TRPM4/KCNMB1/ATP1A2/GNA11/PRKCA/ATP1B2/GNAQ/CHRM3/ADCY5/CAMK2B/KCNMA1
hsa04923	Regulation of lipolysis in adipocytes	47	0.546935	2.06227	0.00111255	0.00234257	0.000669201	8671	tags=66%, list=34%, signal=44%	ADRB2/MGLL/PIK3CD/NPR1/ADORA1/ADCY9/GNAI2/PRKACA/ADCY1/ADCY4/ADRB3/PTGS1/NPY1R/PRKG1/ABHD5/IRS1/PIK3R1/PTGER3/PLIN1/ADCY5/FABP4/AKT2/PIK3R3/PIK3R2/INSR/ADCY2/PIK3CA/PTGS2/ADRB1/ADCY3/LIPE
hsa05033	Nicotine addiction	22	0.605432	1.91923	0.00112952	0.00236362	0.000675215	7556	tags=68%, list=29%, signal=48%	CHRNA6/GABRE/GRIA3/GRIN2A/GABRP/GABRD/SLC17A7/GABRB2/GABRR2/CACNA1B/GRIN3B/GABRB3/CHRNA7/GRIN1/GRIA1
hsa04370	VEGF signaling pathway	58	0.543709	2.13085	0.00123478	0.00256804	0.000733611	7083	tags=57%, list=28%, signal=41%	RAC2/PIK3CD/NFATC2/PLCG2/PLA2G4C/KDR/PLA2G4D/PRKCB/PLA2G4F/NOS3/MAPK13/MAPKAPK3/SHC2/BAD/MAPK11/HSPB1/JMJD7-PLA2G4B/MAPK1/MAPK12/PIK3R1/PRKCA/MAPK14/PLA2G4B/AKT2/MAPKAPK2/CDC42/PIK3R3/PLCG1/MAP2K2/RAC1/PIK3R2/PXN/PLA2G4E
hsa04068	FoxO signaling pathway	123	0.429323	1.88307	0.00130648	0.00270059	0.000771477	8363	tags=47%, list=33%, signal=32%	EGFR/PIK3CD/STK11/TNFSF10/PLK3/IL7R/TGFB1/MAPK10/SGK1/FOXO6/CDKN1A/MAPK13/KLF2/TGFBR2/MAPK11/TGFB2/HOMER3/SETD7/GADD45B/AGAP2/S1PR1/MAPK1/BCL2L11/GADD45A/MAPK12/IRS1/FOXO4/EP300/FOXO3/S1PR4/TGFB3/PIK3R1/MAPK14/FOXO1/EGF/IGF1/AKT2/IL10/SOD2/CCND1/PDPK1/PIK3R3/MAP2K2/ATM/CAT/PIK3R2/CREBBP/FASLG/GRB2/INSR/IKBKB/MAPK3/STAT3/PIK3CA/ARAF/IL6/PCK2/BCL6
hsa05219	Bladder cancer	41	0.521064	1.91136	0.0014036	0.00288376	0.000823803	6335	tags=41%, list=25%, signal=31%	EGFR/UPK3A/THBS1/MMP2/RPS6KA5/CDKN1A/TYMP/DAPK3/MMP1/MMP9/HBEGF/MAPK1/FGFR3/EGF/CDH1/CCND1/MAP2K2
hsa04917	Prolactin signaling pathway	63	0.526507	2.08022	0.00149375	0.0030505	0.000871435	8091	tags=59%, list=31%, signal=40%	SOCS1/PIK3CD/SHC3/STAT5A/PRLR/MAPK10/SHC4/ESR1/MAPK13/CISH/LHCGR/SHC2/MAPK11/GALT/MAPK1/RELA/ELF5/MAPK12/FOXO3/IRF1/PIK3R1/MAPK14/JAK2/STAT1/SHC1/AKT2/FOS/CCND1/PIK3R3/MAP2K2/PIK3R2/GRB2/NFKB1/SOCS2/MAPK3/STAT3/PIK3CA
hsa00532	Glycosaminoglycan biosynthesis - chondroitin sulfate / dermatan sulfate	21	0.640979	2.007	0.0016466	0.0033425	0.000954852	8200	tags=86%, list=32%, signal=58%	CHST7/CHSY3/DSE/CHST14/XYLT2/CHSY1/CHST15/B3GALT6/UST/CHST3/CSGALNACT2/CHST12/XYLT1/DSEL/CHPF2/CHST11/CHST13/CHPF
hsa04930	Type II diabetes mellitus	40	0.544786	1.97401	0.00184267	0.00371825	0.00106219	9130	tags=70%, list=36%, signal=45%	SOCS1/PIK3CD/CACNA1G/TNF/PRKCE/MAPK10/CACNA1C/HK3/MAPK1/IRS1/CACNA1B/PIK3R1/HKDC1/PRKCD/PIK3R3/HK1/PRKCZ/PIK3R2/CACNA1E/INSR/SOCS2/IKBKB/MAPK3/PIK3CA/ABCC8/SLC2A4/KCNJ11/MTOR
hsa04927	Cortisol synthesis and secretion	55	0.497218	1.92659	0.00186867	0.00373954	0.00106827	8592	tags=51%, list=33%, signal=34%	CYP21A2/CACNA1I/CREB5/CACNA1G/ADCY9/CACNA1F/PRKACA/ADCY1/ADCY4/NCEH1/ITPR3/CREB3/LDLR/CACNA1C/PLCB2/CYP11A1/GNA11/GNAQ/ADCY5/ORAI1/CREB3L2/PDE8B/CREB3L1/ITPR2/ADCY2/PLCB4/ADCY3/KCNK2
hsa05030	Cocaine addiction	41	0.503829	1.84814	0.00187528	0.00373954	0.00106827	8412	tags=56%, list=33%, signal=38%	SLC6A3/CREB5/PPP1R1B/GNAI2/PRKACA/JUN/GRIN2A/CREB3/FOSB/GPSM1/DRD1/RELA/GRM2/ADCY5/GRIN3B/CREB3L2/NFKB1/GRIN1/CREB3L1/DRD2/MAOB/RGS9/DLG4
hsa05217	Basal cell carcinoma	59	0.504395	1.97497	0.0019079	0.00376033	0.00107421	8641	tags=61%, list=34%, signal=41%	WNT7A/FZD2/HHIP/GLI3/BAK1/WNT7B/WNT10A/FZD9/GLI2/CDKN1A/WNT3A/WNT5A/SMO/CTNNB1/WNT6/GLI1/GADD45B/GADD45A/FZD7/SUFU/DDB2/TCF7/WNT9A/LEF1/WNT10B/PTCH2/FZD8/WNT2/APC/FZD1/POLK/WNT2B/BMP4/PTCH1/GADD45G/WNT11
hsa04976	Bile secretion	66	0.465187	1.8644	0.00190567	0.00376033	0.00107421	7967	tags=44%, list=31%, signal=30%	SLC5A1/SLC9A3/AQP1/ADCY9/SCTR/ABCC3/KCNN2/PRKACA/ADCY1/SLC9A1/ADCY4/NCEH1/ATP1A3/BAAT/SLC4A5/LDLR/ATP1A2/ATP1B2/ADCY5/SCT/SLC22A1/SLC4A4/AQP4/NR0B2/ABCG2/AQP9/ABCB4/RXRA/ADCY2
hsa04150	mTOR signaling pathway	146	0.394733	1.80057	0.00201044	0.00393954	0.00112541	10183	tags=54%, list=40%, signal=33%	PIK3CD/STK11/RPS6KA1/WNT7A/TNF/SESN2/FNIP2/FZD2/LPIN1/WNT7B/PRKCB/SGK1/WNT10A/RPS6KA2/RRAGC/RRAGD/FZD9/WNT3A/WNT5A/RPS6KA3/WNT6/PRR5L/STRADA/ATP6V1E1/MAPK1/IRS1/FZD7/FNIP1/CAB39/PIK3R1/PRKCA/IGF1/WNT9A/AKT2/RRAGA/PDPK1/MIOS/PIK3R3/WNT10B/MAP2K2/GRB10/PIK3R2/FZD8/GRB2/WNT2/FZD1/WDR24/TELO2/INSR/ATP6V1B2/IKBKB/MAPK3/DEPTOR/WNT2B/RPS6KA6/CLIP1/ATP6V1D/PIK3CA/WNT11/DDIT4/LAMTOR3/STRADB/PRKCG/FLCN/MTO…
hsa00590	Arachidonic acid metabolism	53	0.509978	1.9515	0.00208635	0.00406479	0.00116119	4380	tags=38%, list=17%, signal=31%	PLA2G2C/PLA2G4C/CYP2U1/PLB1/HPGD/ALOX15B/HPGDS/LTC4S/GGT5/PLA2G4D/PTGDS/GGT1/PLA2G4F/ALOX5/ALOX15/PTGS1/PLA2G3/PLA2G2A/JMJD7-PLA2G4B/PTGES
hsa00565	Ether lipid metabolism	44	0.552167	2.05977	0.00215526	0.00417505	0.00119269	7090	tags=50%, list=28%, signal=36%	PLA2G2C/LPCAT1/PLD4/PLA2G4C/PLB1/PLA2G4D/ENPP6/PLA2G4F/PLA2G3/PLA2G2A/LPCAT2/JMJD7-PLA2G4B/PLA2G4B/PLPP3/ENPP2/PLA2G7/PLA2G2D/PLA2G1B/UGT8/PLA2G5/PLA2G4E/PLA2G12B
hsa05211	Renal cell carcinoma	68	0.457392	1.84244	0.00219666	0.00423106	0.00120869	8316	tags=53%, list=32%, signal=36%	PIK3CD/GAB1/PAK6/TGFB1/JUN/CRKL/CDKN1A/MET/BAD/ARNT2/ETS1/TGFB2/BUB1B-PAK6/MAPK1/RBX1/EP300/TGFB3/PIK3R1/HIF1A/AKT2/CDC42/PIK3R3/MAP2K2/RAC1/RAP1B/PIK3R2/RAP1A/CREBBP/GRB2/TFE3/MAPK3/HGF/TGFA/PIK3CA/ARAF/ELOB
hsa05031	Amphetamine addiction	59	0.494754	1.93722	0.00233187	0.00444102	0.00126867	8151	tags=49%, list=32%, signal=34%	SLC6A3/CREB5/PPP1R1B/ARC/CAMK2A/GRIA3/PRKACA/JUN/PRKCB/GRIN2A/CREB3/CAMK4/CALML6/FOSB/DRD1/CACNA1C/PRKCA/ADCY5/GRIN3B/FOS/CAMK2B/CALM1/CREB3L2/GRIN1/CREB3L1/GRIA1/PPP1CA/MAOB/CAMK2D
hsa00591	Linoleic acid metabolism	24	0.576483	1.84642	0.00232846	0.00444102	0.00126867	7090	tags=62%, list=28%, signal=45%	PLA2G2C/PLA2G4C/PLB1/PLA2G4D/PLA2G4F/ALOX15/PLA2G3/PLA2G2A/JMJD7-PLA2G4B/PLA2G4B/PLA2G2D/PLA2G1B/PLA2G5/PLA2G4E/PLA2G12B
hsa04740	Olfactory transduction	42	0.600195	2.2096	0.00238134	0.00449247	0.00128336	6353	tags=55%, list=25%, signal=41%	GNG7/CAMK2A/PDE1B/PDE2A/SLC8A2/PRKACA/CNGB1/NCALD/PDE1C/GRK3/CNGA4/CALML6/SLC24A4/ANO2/PRKG1/SLC8A1/SLC8A3/RGS2/GRK2/GUCY2D/OR2A4/CAMK2B/CALM1
hsa05218	Melanoma	63	0.516807	2.04189	0.00239864	0.00449247	0.00128336	6349	tags=48%, list=25%, signal=36%	EGFR/PIK3CD/BAK1/FGF10/FGF18/CDKN1A/FGF7/MET/BAD/FGFR1/FGF1/FGF9/GADD45B/PDGFC/MAPK1/GADD45A/PDGFD/FGF17/PIK3R1/DDB2/EGF/CDH1/IGF1/PDGFRA/AKT2/CCND1/PDGFA/PIK3R3/MAP2K2/PDGFRB
hsa05020	Prion disease	232	0.342981	1.64971	0.00239324	0.00449247	0.00128336	7463	tags=30%, list=29%, signal=21%	CREB5/RAC2/RYR1/KLC3/PIK3CD/FYN/TNF/NCF4/CACNA1F/PRNP/KIF5A/PRKACA/MAPK10/TUBB2A/IL1A/NCAM2/TUBA1A/RYR2/GRIN2A/ITPR3/HSPA6/NCF2/NCF1/TUBA4A/MAPK13/CREB3/CYBB/TUBA8/PSMA6/BAD/MAPK11/CACNA1C/CCL5/NCAM1/NDUFA6/TUBB8/C1QA/C7/EGR1/MAPK1/MAPK12/CACNA1B/IL1B/NDUFS7/TUBB2B/UQCR10/PIK3R1/MAPK14/TUBB/C1QB/COX7A1/GRIN3B/C6/PRKCD/NDUFB7/PIK3R3/RAC1/C9/NOTCH1/DDIT3/PIK3R2/C1QC/CREB3L2/UQCR11/GRIN1/PSMA2/TUBB6…
hsa04720	Long-term potentiation	60	0.481842	1.89481	0.00257454	0.00479544	0.00136991	8203	tags=57%, list=32%, signal=39%	RPS6KA1/CAMK2A/RAPGEF3/PRKACA/ADCY1/PRKCB/GRIN2A/ITPR3/RPS6KA2/RPS6KA3/CAMK4/CALML6/CACNA1C/PPP1R1A/PLCB2/MAPK1/EP300/PRKCA/GRM5/GNAQ/CAMK2B/MAP2K2/CALM1/RAP1B/RAP1A/CREBBP/GRIN1/GRIA1/ITPR2/MAPK3/RPS6KA6/PPP1CA/CAMK2D/ARAF
hsa00512	Mucin type O-glycan biosynthesis	33	0.561317	1.96758	0.00266659	0.00493974	0.00141114	7433	tags=61%, list=29%, signal=43%	GALNT10/ST3GAL2/GALNT16/ST6GALNAC2/GALNT6/GALNT18/GCNT4/GALNT5/GALNT8/GALNT14/GCNT1/GALNT15/C1GALT1/GCNT3/B3GNT3/GALNT12/GALNT3/C1GALT1C1L/ST6GALNAC1/B4GALT5
hsa03250	Viral life cycle - HIV-1	62	0.535527	2.11388	0.00278949	0.00513933	0.00146815	4780	tags=35%, list=19%, signal=29%	APOBEC3C/MX1/MX2/APOBEC3F/APOBEC3G/MLLT1/SAMHD1/BICD2/MAP1S/APOBEC3H/CD4/APOBEC3D/CXCR4/BST2/BICD1/ELL/CCR5/FEZ1/CHMP6/APOBEC3A/SUPT4H1/EP300
hsa04961	Endocrine and other factor-regulated calcium reabsorption	45	0.524426	1.97563	0.00291374	0.00531308	0.00151779	5866	tags=49%, list=23%, signal=38%	ADCY9/VDR/SLC8A2/PRKACA/PRKCB/ESR1/PTH1R/DNM3/ATP1A3/KLK1/AP2A2/PLCB2/SLC8A1/SLC8A3/ATP1A2/CLTB/PRKCA/KL/ATP1B2/GNAQ/BDKRB2/CLTC
hsa04392	Hippo signaling pathway - multiple species	27	0.562769	1.87316	0.00292927	0.00531308	0.00151779	7252	tags=48%, list=28%, signal=35%	DCHS2/FAT4/WWC1/RASSF2/NF2/LATS2/YAP1/FRMD6/TEAD3/RASSF4/TEAD1/DCHS1/MOB1A
hsa04137	Mitophagy - animal	100	0.406201	1.73748	0.00293081	0.00531308	0.00151779	8314	tags=39%, list=32%, signal=26%	FUNDC1/MAP1LC3C/UBC/RAB7B/MUL1/SMURF2/RRAS2/JUN/MAPK10/AMBRA1/CALCOCO2/PINK1/ATG9B/TFEB/RABGEF1/MAP1LC3A/MFN2/TBC1D17/SAMM50/BCL2L1/RELA/FKBP8/FOXO3/RRAS/RAB5B/HIF1A/CITED2/RAB5C/TOMM7/BCL2L13/AMFR/TFE3/MRAS/TOMM40L/NLRX1/CSNK2B/SQSTM1/UBA52/RAB7A
hsa04350	TGF-beta signaling pathway	105	0.437113	1.88343	0.00330891	0.00593502	0.00169546	6263	tags=35%, list=24%, signal=27%	RGMA/LEFTY2/SKI/TNF/ACVR1/GDF5/TGFB1/SMURF2/INHBB/NOG/THBS1/FMOD/NRROS/GDF7/LTBP1/DCN/EMP3/TGFBR2/TGFB2/BMPR2/MAPK1/BAMBI/ACVR1B/RBX1/EP300/SMAD7/TGFB3/FBN1/AMHR2/GREM2/INHBA/LEFTY1/RGMB/SMAD1/NBL1/BMP5/BMP7
hsa04918	Thyroid hormone synthesis	64	0.465141	1.84282	0.0033056	0.00593502	0.00169546	6292	tags=38%, list=24%, signal=28%	CREB5/TPO/ADCY9/PRKACA/GPX7/ADCY1/PRKCB/ADCY4/ITPR3/CREB3/ATP1A3/TG/PLCB2/ATP1A2/ALB/PRKCA/ATP1B2/GNAQ/SLC26A4/SLC5A5/ADCY5/LRP2/GPX1/GPX8
hsa05010	Alzheimer disease	333	0.309031	1.53331	0.00334894	0.00597522	0.00170694	8306	tags=34%, list=32%, signal=23%	KLC3/PIK3CD/WNT7A/TNF/SLC39A8/APBB1/FZD2/NOX1/CACNA1F/CASP8/KIF5A/MAP3K5/WNT7B/MAPK10/FAS/MME/TUBB2A/IL1A/AMBRA1/TUBA1A/SLC39A13/WNT10A/GRIN2A/ITPR3/MAPT/FZD9/TUBA4A/WNT3A/APP/WNT5A/CSF1/CYBB/CTNNB1/TUBA8/CAPN2/PSMA6/APOE/SLC39A10/WNT6/CALML6/BAD/CAPN1/ERN1/CACNA1C/PLCB2/NDUFA6/TUBB8/MAPK1/RTN3/CSNK1A1/RELA/SLC39A3/IRS1/FZD7/IL1B/NDUFS7/TUBB2B/UQCR10/PIK3R1/GRM5/GNAQ/TUBB/DKK2/BACE1/CHRM3/COX7A1/…
hsa04260	Cardiac muscle contraction	67	0.460511	1.84579	0.00342802	0.0060843	0.0017381	5416	tags=36%, list=21%, signal=28%	CACNB1/CACNA1F/SLC8A2/CACNG4/SLC9A1/RYR2/CASQ2/SLC9A7/TNNI3/MYL3/TPM1/ATP1A3/CACNG6/CACNA1C/SLC8A1/SLC8A3/CACNA2D3/TNNC1/ATP1A2/SLC9A6/UQCR10/ATP1B2/CACNB3/COX7A1
hsa04130	SNARE interactions in vesicular transport	32	0.541707	1.88334	0.00348838	0.00615917	0.00175949	7287	tags=47%, list=28%, signal=34%	STX4/VAMP8/SNAP29/STX1B/VAMP3/BET1/STX11/SNAP23/STX19/GOSR2/YKT6/BET1L/USE1/STX3/STX6
hsa04070	Phosphatidylinositol signaling system	90	0.420231	1.77728	0.00377098	0.00655571	0.00187277	7668	tags=41%, list=30%, signal=29%	PIK3CD/PLCG2/MTMR3/INPP5D/PI4KA/SYNJ1/CDS1/PRKCB/ITPR3/INPP4A/MTM1/PIP5K1C/MTMR1/CALML6/IP6K3/ITPKB/PLCB2/CDIPT/ITPKC/PLCD1/PIK3R1/PRKCA/SYNJ2/MTMR14/INPP5B/PIK3R3/PLCG1/CALM1/PIP4K2B/PIK3R2/DGKG/DGKA/PIP5K1B/PIP4K2A/ITPKA/ITPR2/DGKZ
hsa00562	Inositol phosphate metabolism	72	0.4328	1.75809	0.00376578	0.00655571	0.00187277	8091	tags=43%, list=31%, signal=30%	PIK3CD/PLCG2/MTMR3/INPP5J/INPP5D/PI4KA/SYNJ1/PIK3CG/INPP4A/MIOX/MTM1/PIP5K1C/MTMR1/PLCH2/ITPKB/PLCB2/CDIPT/ITPKC/PLCD1/SYNJ2/MTMR14/PIP5KL1/INPP5B/PLCG1/PLCH1/PIP4K2B/PIP5K1B/PIP4K2A/ITPKA/INPP5K/PIK3CA
hsa05415	Diabetic cardiomyopathy	169	0.366828	1.69728	0.00374417	0.00655571	0.00187277	6361	tags=30%, list=25%, signal=22%	RAC2/PIK3CD/REN/CMA1/CAMK2A/NCF4/TGFB1/PDK2/MAPK10/PRKCB/MMP2/RYR2/NOS3/PDK3/NCF2/NCF1/COL1A1/MAPK13/CYBB/TNNI3/MMP9/GFPT2/TGFBR2/MAPK11/TGFB2/PLCB2/NDUFA6/COL3A1/MPC1/COL1A2/RELA/MAPK12/IRS1/CPT1B/NDUFS7/TGFB3/UQCR10/PIK3R1/PRKCA/MAPK14/COX7A1/CTSD/PPARA/AKT2/CAMK2B/AGER/PRKCD/NDUFB7/PIK3R3/RAC1
hsa05212	Pancreatic cancer	76	0.471991	1.92156	0.0038257	0.00656941	0.00187668	8203	tags=51%, list=32%, signal=35%	EGFR/RAC2/PIK3CD/TGFB1/ARHGEF6/BAK1/MAPK10/RALB/CDKN1A/BAD/JAK1/TGFBR2/TGFB2/RALGDS/GADD45B/MAPK1/BCL2L1/GADD45A/RELA/TGFB3/PIK3R1/STAT1/DDB2/EGF/AKT2/CDC42/CCND1/PIK3R3/RAC1/PIK3R2/NFKB1/POLK/IKBKB/MAPK3/RALA/STAT3/TGFA/PIK3CA/ARAF
hsa04215	Apoptosis - multiple species	30	0.55805	1.90593	0.003801	0.00656941	0.00187668	4494	tags=37%, list=17%, signal=30%	CASP8/NGFR/BAK1/MAPK10/BOK/BIRC7/BIRC3/BCL2/BCL2L11/BCL2L1/PMAIP1
hsa04730	Long-term depression	52	0.491489	1.8768	0.003837	0.00656941	0.00187668	9061	tags=63%, list=35%, signal=41%	RYR1/PLA2G4C/GNAO1/GNAI2/GNA12/GRIA3/PLA2G4D/PRKCB/PLA2G4F/ITPR3/PRKG1/PLCB2/JMJD7-PLA2G4B/MAPK1/GNA11/PRKCA/GNAQ/LYN/GNAZ/GUCY1A2/PLA2G4B/IGF1/MAP2K2/PLA2G4E/GRIA1/ITPR2/MAPK3/ARAF/PLCB4/PRKCG/NOS1/GNA13/GNAI3
hsa02010	ABC transporters	39	0.512888	1.84491	0.00393922	0.00671053	0.001917	7871	tags=59%, list=31%, signal=41%	ABCA4/ABCC3/ABCD1/ABCA13/ABCG1/ABCA12/ABCD4/ABCA9/ABCA6/ABCD2/TAP1/ABCA10/TAP2/ABCA3/ABCA1/ABCA7/ABCB9/ABCC6/ABCC5/ABCA8/ABCA2/ABCG2/ABCB4
hsa04960	Aldosterone-regulated sodium reabsorption	33	0.522393	1.83114	0.00465347	0.00788764	0.00225326	9046	tags=73%, list=35%, signal=47%	PIK3CD/PRKCB/SGK1/SCNN1B/SFN/ATP1A3/MAPK1/ATP1A2/IRS1/PIK3R1/PRKCA/ATP1B2/SCNN1G/IGF1/NR3C2/PDPK1/PIK3R3/PIK3R2/INSR/MAPK3/PIK3CA/KCNJ1/PRKCG/HSD11B2
hsa00500	Starch and sucrose metabolism	30	0.536797	1.83335	0.00490554	0.00827353	0.0023635	8720	tags=63%, list=34%, signal=42%	AMY1A/AMY1B/AMY1C/AMY2A/GYG2/ENPP3/AMY2B/TREH/PYGM/HK3/PYGB/HKDC1/HK1/GAA/PGM2L1/GYS1/GYG1/MGAM/GANC
hsa05220	Chronic myeloid leukemia	76	0.456448	1.85828	0.00498303	0.00832142	0.00237718	8203	tags=49%, list=32%, signal=33%	NFKBIA/PIK3CD/SHC3/TGFB1/STAT5A/BAK1/RUNX1/CRKL/SHC4/BCR/CDKN1A/SHC2/BAD/TGFBR2/TGFB2/GADD45B/MAPK1/BCL2L1/GADD45A/RELA/TGFB3/PIK3R1/DDB2/SHC1/AKT2/CCND1/PIK3R3/MAP2K2/PIK3R2/GRB2/NFKB1/POLK/IKBKB/MAPK3/CBL/PIK3CA/ARAF
hsa04979	Cholesterol metabolism	40	0.500129	1.8122	0.00497139	0.00832142	0.00237718	7263	tags=48%, list=28%, signal=34%	LDLRAP1/APOC2/NPC2/LIPG/OSBPL5/CYP27A1/APOH/NCEH1/NPC1/APOE/LDLR/LCAT/APOC1/LRP1/LRP2/ABCA1/TSPO/LIPA/CETP
hsa04913	Ovarian steroidogenesis	40	0.49863	1.80677	0.00510485	0.00848306	0.00242336	5651	tags=40%, list=22%, signal=31%	ADCY9/PLA2G4C/PRKACA/ADCY1/PLA2G4D/ADCY4/PLA2G4F/ALOX5/LHCGR/CYP1B1/LDLR/JMJD7-PLA2G4B/CYP11A1/PLA2G4B/IGF1/ADCY5
hsa05230	Central carbon metabolism in cancer	66	0.425153	1.70395	0.00528622	0.0087416	0.00249721	7058	tags=39%, list=27%, signal=29%	EGFR/FLT3/PIK3CD/GLS/PFKL/MET/FGFR1/NTRK3/FGFR2/HK3/MAPK1/FGFR3/PIK3R1/HIF1A/HKDC1/PDGFRA/AKT2/NTRK1/PIK3R3/MAP2K2/PDGFRB/HK1/PIK3R2/SIRT6/SLC16A3/SIRT3
hsa01524	Platinum drug resistance	70	0.438997	1.76845	0.00571959	0.00941233	0.00268882	7104	tags=41%, list=28%, signal=30%	PIK3CD/GSTM5/CASP8/BAK1/MAP3K5/FAS/GSTM2/CDKN1A/GSTT2/GSTT2B/BAD/BIRC3/BCL2/MAPK1/BCL2L1/PMAIP1/PIK3R1/SLC31A1/ERCC1/AKT2/GSTM1/PDPK1/PIK3R3/BBC3/ATM/REV3L/POLH/PIK3R2/FASLG
hsa04929	GnRH secretion	57	0.523131	2.03895	0.00575591	0.00942634	0.00269282	10309	tags=77%, list=40%, signal=46%	CACNA1I/PIK3CD/CACNA1G/KCNN4/GABBR2/CACNA1F/KCNN2/KCNN1/PRKCB/ITPR3/KCNN3/HCN1/CACNA1C/PLCB2/MAPK1/GNA11/PIK3R1/PRKCA/GNAQ/GABBR1/AKT2/PIK3R3/MAP2K2/HCN2/PIK3R2/TRPC1/KCNJ6/ITPR2/KCNJ5/MAPK3/ARRB1/PIK3CA/PLCB4/GPER1/PRKCG/ESR2/KCNJ11/KISS1/MAP2K1/ARRB2/KRAS/AKT1/SPP1/KISS1R
hsa00514	Other types of O-glycan biosynthesis	44	0.507831	1.89438	0.00598514	0.00975463	0.0027866	8143	tags=52%, list=32%, signal=36%	GALNT10/GALNT16/B3GLCT/GALNT6/POFUT2/MFNG/GALNT18/GALNT5/GALNT8/GXYLT2/GALNT14/GALNT15/COLGALT1/C1GALT1/COLGALT2/OGT/GALNT12/GALNT3/C1GALT1C1L/XXYLT1/ST6GAL2/B4GALT1/POMT2
hsa04623	Cytosolic DNA-sensing pathway	56	0.511284	1.97839	0.00612882	0.00989854	0.00282772	8400	tags=59%, list=33%, signal=40%	NFKBIA/CASP1/CASP8/AIM2/SAMHD1/RIPK3/CCL4L2/NLRP3/RIPK1/PYCARD/IRF7/POLR3GL/MEFV/IL33/CCL5/ZBP1/CXCL10/RELA/IL1B/DNASE2/POLR2F/DNASE2B/CCL4/TREX1/GSDMD/NFKB1/IKBKE/POLR2E/IKBKB/IL6/IRF3/POLR3C/IL18
hsa04914	Progesterone-mediated oocyte maturation	94	0.398485	1.695	0.00613184	0.00989854	0.00282772	8716	tags=48%, list=34%, signal=32%	PIK3CD/RPS6KA1/ADCY9/GNAI2/PRKACA/PGR/ADCY1/MAPK10/ADCY4/CCNA1/RPS6KA2/MAPK13/STK10/RPS6KA3/MAPK11/SPDYE6/SPDYE16/SPDYE18/MAPK1/CDC26/SPDYE2/MAPK12/MAD2L2/SPDYE17/FZR1/PIK3R1/MAPK14/IGF1/ADCY5/AKT2/SPDYE2B/SPDYE1/PIK3R3/PIK3R2/MAD1L1/CDC25B/MAPK3/RPS6KA6/ADCY2/SPDYE5/PIK3CA/ARAF/ADCY3/CPEB1/CPEB4
hsa00603	Glycosphingolipid biosynthesis - globo and isoglobo series	15	0.630669	1.76759	0.0062754	0.0100823	0.0028802	4857	tags=47%, list=19%, signal=38%	ST3GAL2/NAGA/GBGT1/ST8SIA1/FUT1/ABO/A4GALT
hsa05134	Legionellosis	56	0.500319	1.93597	0.00665321	0.0106389	0.0030392	2424	tags=27%, list=9%, signal=24%	TLR2/NFKBIA/TNF/CASP1/CASP8/ITGB2/CXCL2/PYCARD/HSPA6/NLRC4/IL12B/ITGAM/MYD88/EEF1A2/TLR5
hsa03320	PPAR signaling pathway	62	0.481207	1.89946	0.00688991	0.0109144	0.00311791	7949	tags=47%, list=31%, signal=32%	OLR1/SLC27A1/RXRG/UBC/SLC27A6/FABP3/ACSL6/CYP27A1/PPARD/CYP8B1/ACSL1/ACSL5/SCD5/MMP1/CPT1B/SCP2/PLIN1/PPARA/FABP4/PDPK1/CPT1A/ILK/ACOX2/FABP6/DBI/PLIN5/SORBS1/PLIN4/RXRA
hsa00140	Steroid hormone biosynthesis	47	0.468005	1.76466	0.0068596	0.0109144	0.00311791	5140	tags=28%, list=20%, signal=22%	STS/CYP21A2/HSD17B6/HSD11B1/SRD5A2/CYP7B1/CYP1B1/SRD5A3/HSD11B1L/SULT1E1/HSD17B3/CYP11A1/COMT
hsa00600	Sphingolipid metabolism	49	0.485257	1.84282	0.00700346	0.0109915	0.00313995	7504	tags=41%, list=29%, signal=29%	SGPP2/SPTLC3/SMPD1/DEGS1/NEU1/SGMS2/UGCG/SPTLC2/CERS5/CERS4/ACER3/CERS6/PLPP3/ARSA/CERS1/GM2A/KDSR/UGT8/B4GALT5/SPHK1
hsa05216	Thyroid cancer	37	0.494694	1.76687	0.00697845	0.0109915	0.00313995	10305	tags=68%, list=40%, signal=41%	RXRG/BAK1/CDKN1A/CTNNB1/GADD45B/MAPK1/GADD45A/DDB2/CDH1/TCF7/NTRK1/LEF1/CCND1/MAP2K2/CCDC6/POLK/MAPK3/RXRA/GADD45G/NCOA4/MAP2K1/BRAF/KRAS/TP53/TCF7L2
hsa05213	Endometrial cancer	56	0.492126	1.90426	0.00704843	0.0110111	0.00314555	8509	tags=55%, list=33%, signal=37%	EGFR/PIK3CD/BAK1/CDKN1A/CTNNB1/BAD/GADD45B/MAPK1/GADD45A/FOXO3/PIK3R1/DDB2/EGF/CDH1/TCF7/AKT2/LEF1/CCND1/PDPK1/PIK3R3/MAP2K2/ILK/PIK3R2/GRB2/APC/POLK/MAPK3/PIK3CA/ARAF/ELK1/GADD45G
hsa04910	Insulin signaling pathway	126	0.377387	1.66684	0.00721331	0.011217	0.00320437	11029	tags=66%, list=43%, signal=38%	SOCS1/PIK3CD/SHC3/PRKACA/MAPK10/CRKL/TRIP10/SHC4/SHC2/CALML6/PPP1R3C/BAD/PYGM/FBP1/MKNK1/PRKAR1B/HK3/MAPK1/IRS1/EXOC7/PYGB/PIK3R1/FOXO1/SHC1/CBLB/HKDC1/AKT2/PDPK1/PIK3R3/MAP2K2/CALM1/HK1/PPP1R3E/PRKCZ/PIK3R2/GRB2/FLOT2/GYS1/INSR/SORBS1/SOCS2/IKBKB/MAPK3/FLOT1/PPP1CA/CBL/PIK3CA/ARAF/PCK2/ELK1/LIPE/SH2B2/PHKG2/SLC2A4/MTOR/RHEB/SOCS3/INPP5A/MAP2K1/PHKG1/BRAF/HK2/FBP2/KRAS/RHOQ/AKT1/PTPRF/GSK3B/PHKA2…
hsa05208	Chemical carcinogenesis - reactive oxygen species	188	0.343682	1.61232	0.00748937	0.0115931	0.00331181	7836	tags=35%, list=31%, signal=24%	EGFR/NFKBIA/PIK3CD/SLC26A2/GSTM5/NOX1/MAP3K5/JUN/MAPK10/AHR/MAP3K14/PRKD1/EPHX3/NCF2/NCF1/GSTM2/PTPRJ/MAPK13/GSTT2/CYP1B1/GSTT2B/MET/BAD/MAPK11/PRKD2/NDUFA6/LPO/MAPK1/RELA/MAPK12/FOXO3/NDUFS7/UQCR10/CYP2F1/PIK3R1/MAPK14/COX7A1/EGF/HIF1A/NFE2L2/AKT2/FOS/PRKCD/SOD2/NDUFB7/GSTM1/PDPK1/PIK3R3/MAP2K2/RAC1/CAT/PIK3R2/HMOX1/GRB2/NFKB1/NOX4/UQCR11/NDUFV3/EPHX4/MAP2K7/AKR1A1/IKBKB/MAPK3/HGF/SLC26A9
hsa04216	Ferroptosis	40	0.475829	1.72415	0.00798013	0.0122967	0.00351279	3922	tags=30%, list=15%, signal=25%	MAP1LC3C/SLC39A8/ACSL6/PRNP/SAT1/CYBB/ACSL1/ACSL5/ALOX15/STEAP3/MAP1LC3A/SLC40A1
hsa04614	Renin-angiotensin system	20	0.567581	1.76108	0.00811674	0.0124506	0.00355675	3508	tags=35%, list=14%, signal=30%	REN/CMA1/ANPEP/MME/CTSG/CPA3/KLK1
hsa04742	Taste transduction	44	0.48798	1.82033	0.00817472	0.012483	0.00356602	6195	tags=36%, list=24%, signal=28%	KCNK5/PDE1B/GABBR2/PRKACA/ADCY4/SCNN1B/ITPR3/PDE1C/CACNA1C/P2RX2/PLCB2/GABBR1/CHRM3/SCNN1G/HTR3A/GRM4
hsa04330	Notch signaling pathway	59	0.425933	1.66775	0.00849761	0.0129179	0.00369025	8101	tags=41%, list=32%, signal=28%	MAML2/TLE2/PTCRA/ATXN1/MFNG/DTX4/CIR1/DTX3/NOTCH2/TLE4/EP300/TLE3/DTX3L/DTX1/HES1/NOTCH4/SPEN/NOTCH1/KAT2B/CREBBP/TLE1/NCOR2/PSEN1/DLL4
hsa04114	Oocyte meiosis	119	0.379337	1.65739	0.00881802	0.0133451	0.0038123	7971	tags=39%, list=31%, signal=27%	SMC1A/RPS6KA1/ADCY9/CAMK2A/PPP2R5B/PRKACA/PGR/ADCY1/ADCY4/YWHAH/ITPR3/RPS6KA2/MAPK13/RPS6KA3/CALML6/MAPK11/SPDYE6/SPDYE16/SPDYE18/MAPK1/CDC26/SPDYE2/MAPK12/MAD2L2/AR/RBX1/SPDYE17/MAPK14/IGF1/ADCY5/FBXW11/REC8/CAMK2B/SPDYE2B/SPDYE1/CALM1/MAD1L1/PPP2R5E/PPP2R5A/ITPR2/MAPK3/PPP2R5D/RPS6KA6/PPP1CA/ADCY2/SPDYE5
hsa00531	Glycosaminoglycan degradation	17	0.588374	1.71096	0.00955876	0.0144019	0.00411418	6626	tags=41%, list=26%, signal=31%	HPSE2/IDS/SGSH/IDUA/HPSE/ARSB/GUSB
hsa05016	Huntington disease	264	0.30686	1.49665	0.0100635	0.0150952	0.00431225	7884	tags=30%, list=31%, signal=21%	HIP1/CREB5/KLC3/DNAH2/CASP8/KIF5A/GRIA3/GPX7/MAP3K5/MAPK10/TUBB2A/IFT57/DNAH3/AMBRA1/TUBA1A/DNAI2/TUBA4A/DNAH12/CREB3/DNAH9/SLC1A3/TUBA8/PSMA6/DCTN5/DNAH11/ERN1/AP2A2/PLCB2/POLR2J2/DCTN4/NDUFA6/TUBB8/TGM2/DNAH6/POLR2D/TAF4B/DNAH8/CACNA1B/EP300/NDUFS7/CLTB/TUBB2B/UQCR10/POLR2F/GRM5/GNAQ/TUBB/DNAL4/COX7A1/KCNJ10/DNAH10/CLTC/DCTN3/DNAH5/SOD2/NDUFB7/GPX1/ATG2A/DNAI1/GPX8/BBC3/POLR2I/WIPI1/DNAH17/CREB…
hsa04115	p53 signaling pathway	73	0.435418	1.7688	0.0106963	0.0159737	0.00456322	6344	tags=33%, list=25%, signal=25%	SESN2/CD82/CASP8/THBS1/FAS/SESN3/ZNF385A/TP73/CDKN1A/SFN/TP53AIP1/BCL2/STEAP3/GADD45B/BCL2L1/GADD45A/PMAIP1/SERPINE1/DDB2/ADGRB1/IGF1/CCND1/BBC3/ATM
hsa00601	Glycosphingolipid biosynthesis - lacto and neolacto series	27	0.505016	1.68094	0.0107754	0.0160213	0.0045768	5815	tags=37%, list=23%, signal=29%	FUT7/ST3GAL6/FUT5/ST8SIA1/FUT3/FUT1/ABO/FUT6/A4GALT/B3GNT3
hsa04211	Longevity regulating pathway	81	0.379862	1.56985	0.0124693	0.0184589	0.00527315	8091	tags=37%, list=31%, signal=25%	CREB5/PIK3CD/STK11/ADCY9/SESN2/PRKACA/ADCY1/ADCY4/SESN3/CREB3/CAMK4/RELA/IRS1/FOXO3/PIK3R1/KL/FOXO1/IGF1/ADCY5/AKT2/SOD2/PIK3R3/CAT/PIK3R2/CREB3L2/NFKB1/CREB3L1/INSR/ADCY2/PIK3CA
hsa05110	Vibrio cholerae infection	48	0.430966	1.62883	0.0130128	0.0191798	0.00547908	9507	tags=52%, list=37%, signal=33%	PLCG2/ADCY9/KDELR3/PRKACA/ACTB/ATP6V0D1/SLC12A2/ATP6V1E1/ATP6V0E2/PRKCA/ATP6V0A1/ATP6V0D2/ACTG1/ATP6V0E1/PLCG1/KDELR2/SEC61G/ATP6V1B2/ATP6V1D/ATP6V0C/ADCY3/TCIRG1/SEC61A1/ATP6AP1/KCNQ1
hsa00430	Taurine and hypotaurine metabolism	14	0.618967	1.70438	0.0144286	0.0211744	0.00604889	6234	tags=71%, list=24%, signal=54%	GGT5/GGT1/FMO3/BAAT/GAD1/GGT6/FMO5/CSAD/FMO4/FMO1
hsa00533	Glycosaminoglycan biosynthesis - keratan sulfate	14	0.614041	1.69082	0.015269	0.0223112	0.00637365	4422	tags=43%, list=17%, signal=35%	ST3GAL2/B3GNT7/CHST2/CHST6/CHST1/CHST4
hsa04714	Thermogenesis	191	0.305858	1.43952	0.0171923	0.0250138	0.00714568	7499	tags=26%, list=29%, signal=19%	CREB5/MGLL/NPR1/RPS6KA1/ADCY9/ACSL6/SMARCD3/PRDM16/PRKACA/MAP3K5/SMARCA2/ADCY1/CNR1/ADCY4/RPS6KA2/SLC25A29/DPF3/MAPK13/CREB3/ACTB/ACSL1/ACSL5/SMARCA4/RPS6KA3/FGFR1/ADRB3/MAPK11/PRKG1/NDUFA6/MAPK12/CPT1B/NDUFS7/UQCR10/MAPK14/COX7A1/PLIN1/ADCY5/ACTG1/NDUFB7/CPT1A/ZNF516/CREB3L2/SIRT6/MAP2K3/DPF1/GRB2/UQCR11/CREB3L1/NDUFV3/BMP8B
hsa04152	AMPK signaling pathway	110	0.341553	1.47546	0.0181455	0.0262877	0.0075096	9578	tags=46%, list=37%, signal=29%	CREB5/PIK3CD/STK11/PPP2R5B/CCNA1/PPP2R3A/RAB8A/PFKL/CREB3/SCD5/PPP2R2B/FBP1/STRADA/PFKFB3/IRS1/CPT1B/FOXO3/CAB39/PIK3R1/FOXO1/IGF1/AKT2/CCND1/PDPK1/PIK3R3/CPT1A/RAB11B/PIK3R2/CREB3L2/PFKFB2/PPP2R5E/EEF2K/GYS1/CREB3L1/INSR/PPP2R5A/LEPR/PPP2R5D/PIK3CA/PCK2/LIPE/STRADB/EEF2/SLC2A4/MTOR/RHEB/RAB14/AKT1S1/PFKM/PPP2R2C/PPP2R3C
hsa00830	Retinol metabolism	52	0.409231	1.56269	0.0184651	0.0266369	0.00760936	7946	tags=33%, list=31%, signal=23%	PNPLA4/HSD17B6/SDR16C5/ADH1A/RDH16/ADH1B/ALDH1A3/CYP2S1/CYP26A1/RDH13/DHRS3/ALDH1A2/CYP27C1/DHRS9/CYP3A7/CYP3A7-CYP3A51P/LRAT
hsa05012	Parkinson disease	225	0.298803	1.43124	0.0233572	0.0335512	0.00958456	6368	tags=22%, list=25%, signal=17%	UBA1/SLC6A3/KLC3/UBC/CAMK2A/SLC39A8/GNAI2/KIF5A/PRKACA/MAP3K5/ADORA2A/UBA7/MAPK10/UBE2L6/TUBB2A/UBE2G2/TUBA1A/SLC39A13/ITPR3/PINK1/MAPT/TUBA4A/TUBA8/PSMA6/SLC39A10/CALML6/ERN1/DRD1/MFN2/NDUFA6/TUBB8/BCL2L1/SLC39A3/NDUFS7/TUBB2B/TXN2/UQCR10/TUBB/COX7A1/LRRK2/SNCA/ADCY5/NFE2L2/UBE2L3/SLC11A2/CAMK2B/NDUFB7/PLCG1/CALM1/PARK7
hsa00520	Amino sugar and nucleotide sugar metabolism	47	0.415688	1.56739	0.023888	0.0341689	0.00976104	7149	tags=36%, list=28%, signal=26%	UXS1/RENBP/NAGK/UAP1L1/GFPT2/GALT/HK3/CYB5R1/AMDHD2/CHIA/HKDC1/CHIT1/HK1/GNPDA1/CYB5R3/PMM2/GALK1
hsa00230	Purine metabolism	115	0.328554	1.42411	0.0261366	0.0372281	0.010635	8555	tags=33%, list=33%, signal=22%	XDH/NPR1/PDE6B/ADCY9/PDE1B/NT5E/PDE2A/PAPSS2/PDE9A/ADCY1/ENPP3/ADCY4/PDE1C/ADK/PDE4B/ENTPD1/PDE7B/GUCY1A2/GUCY2D/PDE4A/ADCY5/IMPDH1/GUK1/CANT1/AMPD3/GMPR/PDE8B/AMPD1/AK1/RRM2B/NPR2/PDE6G/ADCY2/AK2/ENTPD6/AK4/ADCY3/NT5C2
hsa04975	Fat digestion and absorption	28	0.46968	1.57073	0.0293689	0.0416572	0.0119002	7564	tags=46%, list=29%, signal=33%	PLA2G2C/SLC27A1/AGPAT2/PLA2G3/PLA2G2A/PLPP3/ABCA1/DGAT2/PLA2G2D/PLA2G1B/PLA2G5/PLA2G12B/AGPAT1
hsa04146	Peroxisome	79	0.342458	1.40529	0.0312041	0.0440758	0.0125911	8330	tags=37%, list=32%, signal=25%	XDH/HMGCLL1/ACSL6/ABCD1/DDO/ABCD4/ACSL1/ACSL5/PEX10/BAAT/ABCD2/PEX11B/SCP2/CROT/PEX16/SLC25A17/CRAT/SOD2/PXMP4/CAT/PRDX5/ACOX2/PEX11G/MPV17L/PEX26/PIPOX/MPV17L2/PEX3/PAOX
hsa04213	Longevity regulating pathway - multiple species	56	0.371399	1.43711	0.0321982	0.0452912	0.0129383	8166	tags=41%, list=32%, signal=28%	PIK3CD/ADCY9/PRKACA/ADCY1/ADCY4/HSPA6/IRS1/FOXO3/PIK3R1/FOXO1/IGF1/ADCY5/AKT2/SOD2/PIK3R3/EIF4EBP2/CAT/PIK3R2/CRYAB/INSR/ADCY2/PIK3CA/FOXA2
hsa04744	Phototransduction	20	0.502494	1.55913	0.034921	0.0489182	0.0139745	6353	tags=40%, list=25%, signal=30%	PDE6B/GNGT1/CNGB1/CALML6/CNGA1/GUCY2D/GRK1/CALM1

## Sheet: Table S3. DEP_kegg_gsea
ID	Description	setSize	enrichmentScore	NES	pvalue	p.adjust	qvalue	rank	leading_edge	core_enrichment
hsa04146	Peroxisome	64	0.595505	2.53998	2.18012e-09	3.56449e-07	2.8571e-07	2692	tags=69%, list=26%, signal=51%	DECR2/SLC25A17/ACSL1/PEX6/PEX2/PEX11A/PEX14/ABCD3/SCP2/ACAA1/ABCD1/ACOX3/ABCD4/PXMP4/PEX1/MVK/ACOX2/CROT/PMVK/PEX3/HMGCL/DDO/GSTK1/AMACR/ACSL5/NUDT12/PRDX5/XDH/GNPAT/PEX7/SLC27A2/EPHX2/PHYH/HSD17B4/CRAT/PEX12/PEX16/PEX26/PIPOX/ACSL4/PEX19/PEX13/AGPS/EHHADH
hsa04610	Complement and coagulation cascades	76	-0.577798	-2.43826	1.68814e-09	3.56449e-07	2.8571e-07	2539	tags=57%, list=25%, signal=43%	VTN/VSIG4/F5/MASP2/VWF/SERPINA1/C4BPB/CFHR5/ITGAX/CFI/CPB2/F13B/F2/CFHR4/C1QB/CR2/CFD/F11/C8B/PROS1/C6/C8G/C8A/ITGB2/C7/C1QA/SERPINE2/FGA/PLG/CFH/C1S/FGG/FGB/C1QC/C5AR1/ITGAM/C9/C1R/PLAUR/CR1/SERPINE1/SERPINB2/MBL2
hsa03030	DNA replication	33	-0.715871	-2.50642	5.39822e-09	4.41304e-07	3.53725e-07	1797	tags=79%, list=17%, signal=65%	POLD1/POLA1/POLE4/POLD2/POLD3/RNASEH2A/POLE/MCM7/RNASEH2B/PCNA/MCM4/RNASEH2C/MCM2/MCM3/RFC4/RFC5/FEN1/MCM6/PRIM2/MCM5/PRIM1/RFC3/RFC2/LIG1/POLE3/RFC1
hsa04142	Lysosome	109	0.49433	2.31304	4.39686e-09	4.41304e-07	3.53725e-07	1194	tags=32%, list=12%, signal=29%	LAPTM4A/NAPSA/NAGA/AP1S1/FUCA1/ATP6V0A1/MANBA/HEXB/NPC1/LAMP2/CTSO/AP1M2/AGA/MAN2B1/HEXA/SMPD1/CD63/GGA2/ATP6V0D1/IDUA/SCARB2/AP3D1/ARSB/CLTB/SLC11A2/GLB1/SORT1/HGSNAT/AP3B1/GNS/NPC2/AP3S1/AP1G1/CTSC/CTSF
hsa04110	Cell cycle	118	-0.455546	-2.06604	2.68932e-07	1.75881e-05	1.40977e-05	2295	tags=44%, list=22%, signal=35%	ORC3/CDK6/WEE1/CDC23/GSK3B/PKMYT1/ANAPC16/AURKB/ORC2/BUB1B/PRKDC/HDAC2/CDKN1A/TRIP13/ANAPC1/TFDP2/KNL1/E2F3/PDS5B/CCNB1/CHEK2/SMC3/ANAPC5/CCNA2/CDK1/CDKN2A/DDX11/PLK1/MAD2L1/MCM7/CDKN1B/CDC26/CDK2/RBX1/PCNA/MCM4/CHEK1/ANAPC7/MCM2/MCM3/MCM6/BUB3/MCM5/CDK4/RBL1/CDC16/FZR1/ORC1/NDC80/CDC27/YWHAB/CDKN2C
hsa03040	Spliceosome	120	-0.440918	-2.0056	1.64278e-06	8.95317e-05	7.17637e-05	4109	tags=68%, list=40%, signal=41%	SNU13/EIF4A3/SNRNP27/SRSF3/RBM8A/PQBP1/SNRPC/SF3A2/TRA2A/THOC1/HSPA1L/PRPF38A/TCERG1/DDX23/CWC15/PRPF40B/SF3B3/RBM25/PRPF8/SNRNP70/SNRNP200/RBM17/RBM22/PPIL1/SNW1/HNRNPM/SF3A1/U2AF2/SNRPD2/PRPF3/BUD31/LSM3/DHX15/DHX16/SNRPD3/SF3B4/LSM5/CDC40/U2SURP/PRPF4/HNRNPU/SF3B1/PHF5A/USP39/CHERP/SF3B5/WBP11/THOC2/SF3A3/PLRG1/CDC5L/RP9/SNRPG/PRPF38B/CCDC12/SLU7/ACIN1/SNRPB2/MAGOH/PRPF40A/SART1/TRA2B/SF3B2/PR…
hsa03410	Base excision repair	40	-0.603543	-2.21647	3.54415e-06	0.000165563	0.000132706	1797	tags=62%, list=17%, signal=52%	POLG2/POLD1/POLE4/APEX1/TDP1/POLD2/UNG/POLD3/TDG/POLE/MBD4/PCNA/XRCC1/RFC4/RFC5/FEN1/PARP2/LIG3/APTX/RFC3/RFC2/LIG1/POLE3/PNKP/RFC1
hsa00280	Valine, leucine and isoleucine degradation	43	0.53061	2.05481	3.06303e-05	0.00101006	0.000809607	3622	tags=70%, list=35%, signal=45%	ACAA1/ACAD8/HIBADH/ALDH6A1/ALDH7A1/HMGCL/MCCC2/MCCC1/ACADSB/IVD/ALDH3A2/IL4I1/PCCB/HADHA/ALDH2/ALDH9A1/ACADM/MCEE/ACADS/BCKDHB/PCCA/HIBCH/EHHADH/ACSF3/ECHS1/BCAT1/ABAT/ACAA2/OXCT1/HADHB
hsa03010	Ribosome	119	-0.408976	-1.86188	2.75435e-05	0.00101006	0.000809607	3238	tags=47%, list=31%, signal=33%	MRPS18C/RPS9/MRPL2/RPL18A/MRPL9/RPL8/MRPL22/MRPS11/RPL24/RPS24/RPL27/RPS25/RPL27A/MRPL24/RPS27L/RPS16/MRPS10/MRPL12/RPL30/RPLP1/MRPL16/RPS29/RPL21/RPL7A/RPL22L1/RPL7/MRPL18/RPS5/RPL14/RPS13/RPS20/RPL13A/RPSA/RPL38/RPL10A/RPS19/RPS2/RPL5/RPS21/RPS3/RPL13/RPS28/RPL26/RPS12/RPS23/RPL4/RPL6/RPS8/RPS6/RPS3A/RPL12/RPL3/RPS27/RPS18/RPL37/RPS10
hsa05171	Coronavirus disease - COVID-19	178	-0.372375	-1.78509	3.08886e-05	0.00101006	0.000809607	2396	tags=40%, list=23%, signal=32%	RPS27L/RPS16/MASP2/CYBB/STAT2/VWF/RPL30/RPLP1/RPS29/RPL21/IKBKE/RPL7A/RPL22L1/RPL7/FOS/PLCG2/PIK3CD/RPS5/RPL14/RPS13/F13B/F2/MMP1/C1QB/RPS20/RPL13A/RPSA/CFD/SYK/C8B/RPL38/C6/MAVS/RPL10A/C8G/RPS19/C8A/RPS2/RPL5/RPS21/RPS3/PLCG1/IRF3/RPL13/C7/C1QA/RPS28/PRKCB/RPL26/RPS12/RPS23/RPL4/RPL6/FGA/RPS8/C1S/RPS6/RPS3A/FGG/RPL12/RPL3/FGB/IRAK4/RPS27/C1QC/C5AR1/C9/RPS18/C1R/RPL37/RPS10/MBL2
hsa05150	Staphylococcus aureus infection	58	-0.500202	-1.99507	6.97533e-05	0.00207358	0.00166206	1417	tags=33%, list=14%, signal=28%	C1QB/CFD/ITGB2/C1QA/PTAFR/PLG/CFH/C1S/FGG/C1QC/C5AR1/ITGAM/FCGR3B/FPR1/C1R/DEFA4/CAMP/FCAR/MBL2
hsa03050	Proteasome	40	-0.55675	-2.04462	8.50508e-05	0.00231763	0.00185769	3580	tags=75%, list=35%, signal=49%	PSME3/PSMD4/PSMA1/PSMB2/PSMD7/PSMC1/PSMC6/PSMC4/PSMD13/PSMD3/PSMC2/PSME2/PSMA7/POMP/PSMD11/PSMB9/PSMD9/PSMB1/PSMD1/PSMB6/PSMF1/PSMD2/PSMC3/PSMD6/PSMD8/PSMB7/PSMD12/PSMB5/PSME4/PSMC5
hsa03008	Ribosome biogenesis in eukaryotes	67	-0.456679	-1.86835	0.000105684	0.00265836	0.00213079	2732	tags=61%, list=26%, signal=45%	POP1/UTP4/RPP25/NOL6/RPP38/RRP7A/NXF1/XRN1/NOB1/TBL3/RCL1/DROSHA/FCF1/HEATR1/NXT1/BMS1/RPP30/UTP18/FBLL1/POP4/FBL/UTP6/EIF6/MDN1/RIOK1/CSNK2A1/XRN2/REXO1/MPHOSPH10/WDR36/UTP15/NOP58/WDR43/EMG1/WDR75/RBM28/GNL3/NOP56/LSG1/IMP4/NMD3
hsa00511	Other glycan degradation	14	0.742152	2.09541	0.000118921	0.00277765	0.00222641	812	tags=50%, list=8%, signal=46%	FUCA1/MANBA/HEXB/AGA/MAN2B1/HEXA/GLB1
hsa00531	Glycosaminoglycan degradation	15	0.693676	1.98977	0.000403416	0.00879446	0.00704916	1863	tags=67%, list=18%, signal=55%	HEXB/HEXA/IDUA/ARSB/GLB1/HGSNAT/GNS/GUSB/IDS/GALNS
hsa03430	Mismatch repair	20	-0.630796	-1.90826	0.000797032	0.0162894	0.0130567	1978	tags=70%, list=19%, signal=57%	PMS2/POLD1/POLD2/MLH1/POLD3/MSH2/PCNA/RFC4/RFC5/MSH6/RFC3/RFC2/LIG1/RFC1
hsa00350	Tyrosine metabolism	22	0.608662	1.97672	0.000883722	0.0166304	0.01333	2024	tags=50%, list=20%, signal=40%	COMT/ADH5/FAH/GSTZ1/HGD/FAHD1/MAOA/IL4I1/ADH7/ADH4/AOC3
hsa00340	Histidine metabolism	15	0.670309	1.92274	0.000915435	0.0166304	0.01333	2239	tags=60%, list=22%, signal=47%	CARNMT1/HNMT/ALDH7A1/CNDP1/MAOA/ALDH3A2/ALDH2/ALDH9A1/CNDP2
hsa00410	beta-Alanine metabolism	23	0.59114	1.94584	0.00117017	0.0191322	0.0153353	3386	tags=78%, list=33%, signal=53%	ACOX3/ALDH6A1/ALDH7A1/CNDP1/DPYD/ALDH3A2/HADHA/ALDH2/CSAD/ALDH9A1/AOC3/ACADS/CNDP2/HIBCH/EHHADH/ECHS1/MLYCD/ABAT
hsa00620	Pyruvate metabolism	39	0.486523	1.86341	0.00114068	0.0191322	0.0153353	2099	tags=38%, list=20%, signal=31%	LDHD/ADH5/LDHA/PC/HAGH/ME1/ALDH7A1/MDH2/ACSS2/ALDH3A2/ALDH2/ADH7/ADH4/ALDH9A1/ME3
hsa00590	Arachidonic acid metabolism	36	0.500689	1.87722	0.00140634	0.0218987	0.0175528	1728	tags=42%, list=17%, signal=35%	CBR1/ALOX15B/HPGDS/CBR3/PLA2G12B/PTGS1/PTGR1/PTGR2/PTGES/LTA4H/PRXL2B/GGT5/HPGD/EPHX2/PLA2G10
hsa04210	Apoptosis	97	0.357251	1.65494	0.00167388	0.0248799	0.0199424	1765	tags=29%, list=17%, signal=24%	PARP4/TNFSF10/XIAP/CTSO/AIFM1/ENDOG/NFKB1/BAK1/TRADD/CASP6/LMNA/PTPN13/ITPR3/TUBA4A/PDPK1/RAF1/FAS/CFLAR/CTSC/CTSF/MAPK9/IKBKB/AKT1/TRAF1/SEPTIN4/CASP8/CAPN2/MAPK3
hsa04217	Necroptosis	98	0.357503	1.6557	0.00193768	0.0275488	0.0220816	1842	tags=29%, list=18%, signal=24%	TLR3/TNFSF10/XIAP/SLC25A4/AIFM1/CAMK2D/SMPD1/TRADD/MACROH2A1/SQSTM1/PYGB/VDAC1/STAT6/CAMK2G/JAK1/FAS/CFLAR/IFNGR1/MAPK9/SHARPIN/VDAC3/VDAC2/MACROH2A2/CASP8/CAPN2/IFNAR1/VPS4A/CYLD
hsa00071	Fatty acid degradation	36	0.491926	1.84436	0.00207193	0.02823	0.0226276	3622	tags=78%, list=35%, signal=51%	ACSL1/ADH5/CPT2/ACAA1/ACOX3/ALDH7A1/ACADSB/ACSL5/GCDH/ALDH3A2/HADHA/ALDH2/ADH7/ADH4/ALDH9A1/ACADM/ACADS/ACSL4/EHHADH/ADH1A/ECHS1/CYP2U1/ECI1/ACADVL/ACAA2/ADH1B/ADH1C/HADHB
hsa04020	Calcium signaling pathway	104	0.345756	1.61406	0.00239457	0.0313209	0.0251051	1517	tags=27%, list=15%, signal=23%	STIM1/SLC25A4/MET/ASPH/ATP2B4/CAMK2D/CAMK1/FGF1/CAMK1D/PHKG2/ERBB2/TPCN1/ADCY9/ITPR3/PRKACA/NOS3/VDAC1/PHKA1/GNA14/PHKB/CAMK2G/FGF2/PLCD1/PPP3R1/P2RX4/VDAC3/VDAC2/GNA15
hsa04260	Cardiac muscle contraction	42	0.443224	1.70867	0.00280974	0.0332578	0.0266576	2055	tags=36%, list=20%, signal=29%	ASPH/ATP1B1/MYL3/ATP1A1/SLC9A7/COX6B1/SLC9A6/COX7A2/COX7C/SLC9A1/COX5B/CACNA2D2/COX6C/ATP2A2/COX5A
hsa03420	Nucleotide excision repair	54	-0.428025	-1.67911	0.00282167	0.0332578	0.0266576	1797	tags=33%, list=17%, signal=28%	POLD1/POLR2H/POLE4/POLR2M/POLD2/POLR2E/POLD3/POLE/RBX1/POLR2B/PCNA/RFC4/RFC5/RFC3/RFC2/LIG1/POLE3/RFC1
hsa04530	Tight junction	123	0.322628	1.53573	0.00284776	0.0332578	0.0266576	1944	tags=29%, list=19%, signal=24%	CD1A/MARVELD2/OCLN/AFDN/ERBB2/CTTN/PATJ/CDC42/PRKACA/TUBA4A/RAC1/TJAP1/WHAMM/CLDN12/PRKCZ/AMOT/RAP1A/PARD3/TJP1/HSPA4/CGN/CGNL1/RAPGEF2/MSN/MAPK9/LLGL1/DLG3/PRKAG2/CLDN3/DLG1/SYNPO/MYH11/PPP2R1B/MYH10/PPP2R2D/MICALL2
hsa01212	Fatty acid metabolism	44	0.445463	1.71622	0.00365355	0.0411969	0.0330212	3167	tags=64%, list=31%, signal=44%	ELOVL1/ACSL1/CPT2/SCP2/ACAA1/ACOX3/HACD3/TECR/HACD4/MCAT/HSD17B12/ACADSB/ACSL5/HADHA/HSD17B4/HSD17B8/ACADM/ACADS/CBR4/HTD2/ACSL4/MECR/ELOVL5/EHHADH/ACSF3/ECHS1/SCD5/HACD2
hsa00980	Metabolism of xenobiotics by cytochrome P450	31	0.497719	1.80127	0.00480249	0.0490755	0.0393362	1946	tags=42%, list=19%, signal=34%	EPHX1/CBR1/HPGDS/CBR3/GSTM2/ADH5/GSTT2B/GSTK1/MGST1/GSTM4/AKR1C1/ADH7/ADH4
hsa00561	Glycerolipid metabolism	39	0.444595	1.70282	0.00469403	0.0490755	0.0393362	2013	tags=38%, list=19%, signal=31%	AGPAT1/AKR1B1/ABHD16A/AGPAT3/ALDH7A1/PNPLA2/AGPAT2/MBOAT2/GPAT3/ALDH3A2/DGAT1/ALDH2/LPIN2/ALDH9A1/DGKD
hsa04261	Adrenergic signaling in cardiomyocytes	81	0.362065	1.6292	0.00461801	0.0490755	0.0393362	2336	tags=36%, list=23%, signal=28%	ATP2B4/ATP1B1/CAMK2D/MYL3/ATP1A1/ADCY9/KCNQ1/PRKACA/MAPK13/CAMK2G/PPP2R3A/MAPK14/AKT1/SLC9A1/CREB3L1/RPS6KA5/PLCB3/MAPK3/PPP2R5A/SCN7A/CACNA2D2/PPP2R1B/PPP2R2D/ATP2A2/AGT/MAPK1/PPP1CB/PPP1CA/PIK3R6

## Sheet: Table S4. DPP_kegg_ora_F
ID	Description	GeneRatio	BgRatio	pvalue	p.adjust	qvalue	geneID	Count
hsa04530	Tight junction	21/314	170/8645	8.13913e-07	0.000208362	0.000185058	7082/23513/10207/51422/27134/57530/4734/137075/9181/4771/84952/9693/23327/153562/3725/7074/51208/4214/56288/5563/3059	21
hsa04310	Wnt signaling pathway	20/314	174/8645	4.63056e-06	0.000592712	0.000526422	324/4007/1499/1857/7088/7090/4772/6885/8323/1855/5331/5533/5663/166336/4775/3725/4163/5530/59343/4040	20
hsa04330	Notch signaling pathway	11/314	62/8645	1.18082e-05	0.000788201	0.000700047	342371/6868/1857/7088/7090/1855/5663/9794/84441/8650/9541	11
hsa04144	Endocytosis	24/314	250/8645	1.23156e-05	0.000788201	0.000700047	116985/26286/10565/9922/4734/5337/26119/116987/84364/10564/9101/26056/23096/6642/9765/8394/9815/23327/147179/253725/1601/93343/3482/56288	24
hsa04390	Hippo signaling pathway	17/314	157/8645	5.24609e-05	0.002686	0.00238559	324/1453/1499/1857/23513/10207/9231/8323/1855/84962/4771/8994/999/126374/56288/25937/26524	17
hsa04140	Autophagy - animal	16/314	165/8645	0.000316179	0.0118057	0.0104853	1612/7405/6885/8660/5580/9821/64798/7248/8897/64419/23130/9711/23001/64121/5563/30849	16
hsa04360	Axon guidance	17/314	182/8645	0.000322811	0.0118057	0.0104853	56924/1808/5533/54961/9901/3983/3984/22885/10507/4775/23365/56288/5530/4690/55740/7225/5747	17
hsa05135	Yersinia infection	14/314	137/8645	0.000436971	0.0139831	0.0124192	4772/6885/5586/3984/1398/8394/6195/9815/147179/4775/23365/64283/3725/5747	14
hsa04392	Hippo signaling pathway - multiple species	6/314	29/8645	0.000512395	0.0143495	0.0127446	84962/4771/8994/126374/25937/26524	6
hsa04010	MAPK signaling pathway	23/314	301/8645	0.00058866	0.0143495	0.0127446	4772/6885/23162/6722/5321/5533/4216/1398/9693/369/6195/2122/8569/4775/3725/84451/57551/4214/4215/5530/80824/1386/4149	23
hsa04015	Rap1 signaling pathway	18/314	210/8645	0.000616578	0.0143495	0.0127446	260425/1499/5587/51466/23094/1500/9855/5331/115/1398/9693/6494/999/7094/7074/56288/55740/5909	18
hsa04710	Circadian rhythm	6/314	34/8645	0.00124518	0.0265638	0.0235928	1453/5187/51422/9575/1385/5563	6
hsa04150	mTOR signaling pathway	14/314	156/8645	0.00158067	0.0311271	0.0276458	253260/1857/8323/1855/2887/64798/1975/7248/6195/79109/23175/64121/5563/4040	14
hsa04520	Adherens junction	10/314	93/8645	0.0019331	0.0353482	0.0313948	4008/7082/1499/6885/5818/1500/9855/9411/999/56288	10
hsa05130	Pathogenic Escherichia coli infection	16/314	198/8645	0.00225719	0.0385227	0.0342142	257397/7082/6885/4644/137075/9181/9826/147179/4643/841/23365/3725/51208/4641/3059/4690	16

## Sheet: Table S5. DPP_kegg_ora_M
ID	Description	GeneRatio	BgRatio	pvalue	p.adjust	qvalue	geneID	Count
hsa03082	ATP-dependent chromatin remodeling	25/450	117/8645	1.00369e-09	2.8003e-07	2.51451e-07	55193/3014/51773/10902/196528/8289/4798/10445/29117/9031/7528/6597/9112/57459/3066/6601/57492/6603/84295/57504/6595/8932/1107/10524/3065	25
hsa03083	Polycomb repressive complex	19/450	84/8645	3.99213e-08	5.56903e-06	5.00067e-06	3054/22992/8314/2033/80012/2146/84678/7528/23429/3066/26053/7874/6015/64319/10138/10600/3065/5252/84456	19
hsa03040	Spliceosome	28/450	216/8645	6.67187e-06	0.000620484	0.00055716	84950/22985/6432/57187/25766/6426/10291/84991/3183/51645/29896/6434/55660/9092/6430/1659/9879/6626/22827/51729/6428/6633/10946/10772/26121/6429/10992/23350	28
hsa04810	Regulation of actin cytoskeleton	26/450	229/8645	0.000139919	0.00729671	0.00655204	7410/6548/3985/8874/7414/4659/10298/4638/79784/4627/9459/54776/5216/4628/5829/23191/4660/8826/87/1902/6237/4478/8976/3827/5295/1399	26
hsa05100	Bacterial invasion of epithelial cells	13/450	77/8645	0.000149794	0.00729671	0.00655204	7414/867/2549/1759/2017/1213/23607/5829/1495/3611/8976/5295/1399	13
hsa05205	Proteoglycans in cancer	24/450	205/8645	0.000156919	0.00729671	0.00655204	2316/2318/7410/6548/7157/867/4659/2549/2317/2017/54776/6199/7448/5829/5579/4660/8826/960/5777/6237/4478/27250/2475/5295	24
hsa04510	Focal adhesion	22/450	203/8645	0.000851641	0.033944	0.0304798	2316/2318/7410/2932/7414/4659/10298/896/2317/4638/54776/7448/5829/7791/6696/5579/4660/3611/87/2889/5295/1399	22
hsa04110	Cell cycle	18/450	157/8645	0.00130113	0.0435995	0.0391499	9587/23063/25/2932/7157/2033/23244/5525/25836/23047/5885/5925/896/29882/4171/3066/10971/3065	18
hsa03250	Viral life cycle - HIV-1	10/450	63/8645	0.00140643	0.0435995	0.0391499	4131/55201/2033/4298/4130/7469/11168/85363/5901/9525	10

## Sheet: Table S6. DAP_kegg_ora_F
ID	Description	GeneRatio	BgRatio	pvalue	p.adjust	qvalue	geneID	Count
hsa01200	Carbon metabolism	7/71	115/8645	4.042e-05	0.00626509	0.00544606	5315/51/7086/7167/5162/1743/2026	7
hsa05171	Coronavirus disease - COVID-19	8/71	232/8645	0.000590668	0.0457768	0.0397924	6223/6189/6230/2244/718/2162/4736/6164	8

## Sheet: Table S7. DAP_kegg_ora_M
ID	Description	GeneRatio	BgRatio	pvalue	p.adjust	qvalue	geneID	Count
hsa00280	Valine, leucine and isoleucine degradation	11/125	48/8645	5.32057e-11	1.17052e-08	9.74504e-09	34/549/84693/217/501/223/3030/5095/1892/39/1738	11
hsa01200	Carbon metabolism	13/125	115/8645	9.03927e-09	9.94319e-07	8.27806e-07	2597/84693/6888/3419/6472/50/5095/1892/2746/39/5230/29968/1738	13
hsa00071	Fatty acid degradation	8/125	43/8645	1.44776e-07	1.06169e-05	8.83896e-06	34/217/501/223/37/3030/1892/39	8
hsa00380	Tryptophan metabolism	7/125	42/8645	1.97851e-06	0.000108818	9.05948e-05	217/501/223/3030/1892/39/1738	7
hsa00310	Lysine degradation	8/125	63/8645	3.03656e-06	0.000132752	0.000110521	217/501/223/8085/3030/1892/39/1738	8
hsa00630	Glyoxylate and dicarboxylate metabolism	6/125	30/8645	3.62052e-06	0.000132752	0.000110521	84693/6472/50/5095/39/1738	6
hsa00010	Glycolysis / Gluconeogenesis	8/125	67/8645	4.87278e-06	0.000153144	0.000127498	2597/217/501/223/5230/55276/1738/5236	8
hsa05415	Diabetic cardiomyopathy	12/125	203/8645	3.49348e-05	0.000960706	0.000799822	539/2597/7419/10476/4705/4731/498/4698/7381/10105/5500/2936	12
hsa00410	beta-Alanine metabolism	5/125	31/8645	7.33213e-05	0.0017923	0.00149215	217/501/223/3030/1892	5
hsa00640	Propanoate metabolism	5/125	32/8645	8.59e-05	0.0018898	0.00157333	84693/3030/5095/1892/1738	5
hsa01230	Biosynthesis of amino acids	7/125	75/8645	9.80873e-05	0.00196175	0.00163322	2597/6888/3419/6472/50/5230/29968	7
hsa05016	Huntington disease	14/125	306/8645	0.000127528	0.00233802	0.00194648	539/7419/5685/10476/1387/4705/4731/10120/498/4698/7381/3799/26100/10105	14
hsa01212	Fatty acid metabolism	6/125	57/8645	0.000160871	0.00272243	0.00226652	34/2194/37/3030/1892/39	6
hsa05020	Prion disease	12/125	272/8645	0.000548957	0.00807123	0.00671959	539/7419/5685/10476/10963/4705/4731/498/4698/7381/3799/10105	12
hsa00620	Pyruvate metabolism	5/125	47/8645	0.000550311	0.00807123	0.00671959	217/501/223/39/1738	5
hsa00190	Oxidative phosphorylation	8/125	134/8645	0.000694846	0.00955413	0.00795415	539/27068/10476/4705/4731/498/4698/7381	8
hsa05010	Alzheimer disease	14/125	384/8645	0.00125649	0.0162604	0.0135374	539/2597/7419/5685/10476/4705/4731/498/4698/7381/3799/26100/10105/348	14
hsa05208	Chemical carcinogenesis - reactive oxygen species	10/125	223/8645	0.00142041	0.0173605	0.0144533	539/7419/10476/4705/2885/4731/498/4698/7381/10105	10
hsa05012	Parkinson disease	11/125	266/8645	0.00158444	0.0183461	0.0152738	539/7419/5685/10476/4705/4731/498/4698/7381/3799/10105	11
hsa00260	Glycine, serine and threonine metabolism	4/125	40/8645	0.00254576	0.0280033	0.0233138	501/6472/29968/1738	4
hsa00340	Histidine metabolism	3/125	22/8645	0.00371778	0.0389482	0.0324257	217/501/223	3

## Sheet: Table S8. Network_kegg_ora
ID	Description	GeneRatio	BgRatio	pvalue	p.adjust	qvalue	geneID	Count
hsa05163	Human cytomegalovirus infection	13/26	225/8659	1.3453e-14	2.43499e-12	4.10669e-13	2932/4790/4792/1432/3551/5566/5970/4772/5595/1385/5594/10488/6667	13
hsa05215	Prostate cancer	2024-10-26	97/8659	8.87749e-14	8.03413e-12	1.35498e-12	2932/4790/4792/3551/5970/5595/367/1385/5594/10488	10
hsa04668	TNF signaling pathway	2024-10-26	114/8659	4.66744e-13	2.81602e-11	4.74932e-12	4790/4792/1432/3551/5970/9252/5595/1385/5594/10488	10
hsa05235	PD-L1 expression and PD-1 checkpoint pathway in cancer	2024-09-26	89/8659	2.29419e-12	9.43367e-11	1.59102e-11	4790/4792/1432/3551/5970/4772/5595/5594/1457	9
hsa04380	Osteoclast differentiation	2024-10-26	135/8659	2.60599e-12	9.43367e-11	1.59102e-11	4790/4792/1432/3551/5970/4772/5595/1385/5594/5468	10
hsa05166	Human T-cell leukemia virus 1 infection	2024-11-26	222/8659	1.35467e-11	4.08659e-10	6.89219e-11	4790/4792/3551/5566/5970/4772/5595/1385/200186/5594/10488	11
hsa05161	Hepatitis B	2024-10-26	162/8659	1.6331e-11	4.22273e-10	7.12179e-11	4790/4792/1432/3551/5970/4772/5595/1385/5594/10488	10
hsa04722	Neurotrophin signaling pathway	2024-09-26	119/8659	3.30904e-11	7.4867e-10	1.26266e-10	2932/4790/4792/1432/3551/5970/9252/5595/5594	9
hsa04660	T cell receptor signaling pathway	2024-09-26	121/8659	3.85101e-11	7.74481e-10	1.30619e-10	2932/4790/4792/1432/3551/5970/4772/5595/5594	9
hsa04926	Relaxin signaling pathway	2024-09-26	129/8659	6.88647e-11	1.2456e-09	2.10075e-10	4790/4792/1432/5566/5970/5595/1385/5594/10488	9
hsa04662	B cell receptor signaling pathway	2024-08-26	84/8659	7.56993e-11	1.2456e-09	2.10075e-10	2932/4790/4792/3551/5970/4772/5595/5594	8
hsa05167	Kaposi sarcoma-associated herpesvirus infection	2024-10-26	194/8659	9.83484e-11	1.48342e-09	2.50184e-10	2932/4790/4792/1432/3551/5970/4772/5595/1385/5594	10
hsa05135	Yersinia infection	2024-09-26	137/8659	1.18673e-10	1.65229e-09	2.78665e-10	2932/4790/4792/1432/3551/5970/4772/5595/5594	9
hsa04658	Th1 and Th2 cell differentiation	2024-08-26	92/8659	1.59236e-10	2.05869e-09	3.47206e-10	4790/4792/1432/3551/5970/4772/5595/5594	8
hsa04657	IL-17 signaling pathway	2024-08-26	94/8659	1.89721e-10	2.2893e-09	3.86099e-10	2932/4790/4792/1432/3551/5970/5595/5594	8
hsa05417	Lipid and atherosclerosis	2024-10-26	215/8659	2.71433e-10	3.07059e-09	5.17866e-10	2932/4790/4792/1432/3551/5970/4772/5595/5594/5468	10
hsa04625	C-type lectin receptor signaling pathway	2024-08-26	104/8659	4.30891e-10	4.58772e-09	7.73736e-10	4790/4792/1432/3551/5970/4772/5595/5594	8
hsa04659	Th17 cell differentiation	2024-08-26	108/8659	5.84515e-10	5.56828e-09	9.3911e-10	4790/4792/1432/3551/5970/4772/5595/5594	8
hsa04931	Insulin resistance	2024-08-26	108/8659	5.84515e-10	5.56828e-09	9.3911e-10	2932/4790/4792/3551/5970/1385/200186/10488	8
hsa04915	Estrogen signaling pathway	2024-08-26	137/8659	3.93105e-09	3.5576e-08	6.00003e-09	5566/5595/1385/2289/5594/10499/10488/6667	8
hsa04024	cAMP signaling pathway	2024-09-26	225/8659	9.79509e-09	8.44243e-08	1.42385e-08	4790/4792/5566/5970/4772/5595/1385/5594/10488	9
hsa05142	Chagas disease	2024-07-26	102/8659	1.39983e-08	1.15168e-07	1.94235e-08	4790/4792/1432/3551/5970/5595/5594	7
hsa04620	Toll-like receptor signaling pathway	2024-07-26	108/8659	2.08918e-08	1.6441e-07	2.77283e-08	4790/4792/1432/3551/5970/5595/5594	7
hsa05131	Shigellosis	2024-09-26	247/8659	2.21171e-08	1.668e-07	2.81314e-08	2932/4790/4792/1432/3551/5970/9252/5595/5594	9
hsa05145	Toxoplasmosis	2024-07-26	111/8659	2.53002e-08	1.83173e-07	3.08929e-08	4790/4792/1432/3551/5970/5595/5594	7
hsa04151	PI3K-Akt signaling pathway	2024-10-26	359/8659	3.8867e-08	2.70574e-07	4.56333e-08	2932/4790/3551/5970/5595/1385/200186/5594/6446/10488	10
hsa04935	Growth hormone synthesis, secretion and action	2024-07-26	120/8659	4.35471e-08	2.91927e-07	4.92346e-08	2932/1432/5566/5595/1385/5594/10488	7
hsa04917	Prolactin signaling pathway	2024-06-26	70/8659	4.54855e-08	2.94031e-07	4.95894e-08	2932/4790/1432/5970/5595/5594	6
hsa04062	Chemokine signaling pathway	2024-08-26	192/8659	5.60567e-08	3.49871e-07	5.9007e-08	2932/4790/4792/3551/5566/5970/5595/5594	8
hsa05220	Chronic myeloid leukemia	2024-06-26	76/8659	7.49405e-08	4.52141e-07	7.62553e-08	4790/4792/3551/5970/5595/5594	6
hsa05140	Leishmaniasis	2024-06-26	77/8659	8.11119e-08	4.73589e-07	7.98725e-08	4790/4792/1432/5970/5595/5594	6
hsa05203	Viral carcinogenesis	2024-08-26	204/8659	8.98019e-08	5.07942e-07	8.56663e-08	4790/4792/5566/5970/5595/1385/5594/10488	8
hsa05170	Human immunodeficiency virus 1 infection	2024-08-26	212/8659	1.20976e-07	6.3136e-07	1.06481e-07	4790/4792/1432/3551/5970/4772/5595/5594	8
hsa05207	Chemical carcinogenesis - receptor activation	2024-08-26	212/8659	1.20976e-07	6.3136e-07	1.06481e-07	4790/5566/5970/5595/367/1385/5594/10488	8
hsa04010	MAPK signaling pathway	2024-09-26	301/8659	1.22086e-07	6.3136e-07	1.06481e-07	4790/1432/3551/5566/5970/9252/4772/5595/5594	9
hsa04211	Longevity regulating pathway	2024-06-26	89/8659	1.94106e-07	9.75921e-07	1.64593e-07	4790/5566/5970/1385/5468/10488	6
hsa04261	Adrenergic signaling in cardiomyocytes	2024-07-26	154/8659	2.43226e-07	1.18984e-06	2.0067e-07	1432/5566/9252/5595/1385/5594/10488	7
hsa04934	Cushing syndrome	2024-07-26	155/8659	2.54235e-07	1.21096e-06	2.04233e-07	2932/5566/5595/1385/5594/10488/6667	7
hsa04148	Efferocytosis	2024-07-26	156/8659	2.65662e-07	1.23295e-06	2.07941e-07	1432/4772/5595/1385/5594/5468/6446	7
hsa05165	Human papillomavirus infection	2024-09-26	331/8659	2.74868e-07	1.24378e-06	2.09768e-07	2932/4790/3551/5566/5970/5595/1385/5594/10488	9
hsa05030	Cocaine addiction	2024-05-26	49/8659	2.8317e-07	1.24899e-06	2.10647e-07	4790/5566/5970/1385/10488	5
hsa05160	Hepatitis C	2024-07-26	158/8659	2.89821e-07	1.24899e-06	2.10647e-07	2932/4790/4792/3551/5970/5595/5594	7
hsa04933	AGE-RAGE signaling pathway in diabetic complications	2024-06-26	100/8659	3.89542e-07	1.6397e-06	2.76542e-07	4790/1432/5970/4772/5595/5594	6
hsa04916	Melanogenesis	2024-06-26	101/8659	4.1332e-07	1.70025e-06	2.86753e-07	2932/5566/5595/1385/5594/10488	6
hsa04928	Parathyroid hormone synthesis, secretion and action	2024-06-26	106/8659	5.5083e-07	2.21556e-06	3.73662e-07	5566/5595/1385/5594/10488/6667	6
hsa05020	Prion disease	2024-08-26	272/8659	8.17218e-07	3.21558e-06	5.42319e-07	2932/1432/5566/5595/1385/5594/1457/10488	8
hsa04621	NOD-like receptor signaling pathway	2024-07-26	186/8659	8.77754e-07	3.38029e-06	5.70098e-07	4790/4792/1432/3551/5970/5595/5594	7
hsa05130	Pathogenic Escherichia coli infection	2024-07-26	198/8659	1.33759e-06	5.04383e-06	8.5066e-07	4790/4792/1432/3551/5970/5595/5594	7
hsa05221	Acute myeloid leukemia	2024-05-26	67/8659	1.38273e-06	5.10763e-06	8.61421e-07	4790/3551/5970/5595/5594	5
hsa05120	Epithelial cell signaling in Helicobacter pylori infection	2024-05-26	70/8659	1.72233e-06	6.23482e-06	1.05153e-06	4790/4792/1432/3551/5970	5
hsa04622	RIG-I-like receptor signaling pathway	2024-05-26	71/8659	1.84905e-06	6.56231e-06	1.10676e-06	4790/4792/1432/3551/5970	5
hsa04114	Oocyte meiosis	2024-06-26	131/8659	1.91975e-06	6.68222e-06	1.12698e-06	6790/1432/5566/5595/367/5594	6
hsa04210	Apoptosis	2024-06-26	136/8659	2.38997e-06	8.16198e-06	1.37655e-06	4790/4792/3551/5970/5595/5594	6
hsa05133	Pertussis	2024-05-26	76/8659	2.59725e-06	8.41205e-06	1.41872e-06	4790/1432/5970/5595/5594	5
hsa05212	Pancreatic cancer	2024-05-26	76/8659	2.59725e-06	8.41205e-06	1.41872e-06	4790/3551/5970/5595/5594	5
hsa05162	Measles	2024-06-26	138/8659	2.60262e-06	8.41205e-06	1.41872e-06	2932/4790/4792/3551/5970/1457	6
hsa05208	Chemical carcinogenesis - reactive oxygen species	2024-07-26	223/8659	2.96407e-06	9.41221e-06	1.5874e-06	4790/4792/1432/3551/5970/5595/5594	7
hsa04936	Alcoholic liver disease	2024-06-26	142/8659	3.0744e-06	9.59426e-06	1.61811e-06	2932/4790/4792/1432/3551/5970	6
hsa05171	Coronavirus disease - COVID-19	2024-07-26	232/8659	3.85612e-06	1.18298e-05	1.99514e-06	4790/4792/1432/3551/5970/5595/5594	7
hsa04932	Non-alcoholic fatty liver disease	2024-06-26	155/8659	5.11302e-06	1.54243e-05	2.60136e-06	2932/4790/1432/3551/5970/5468	6
hsa04218	Cellular senescence	2024-06-26	156/8659	5.30691e-06	1.57467e-05	2.65574e-06	4790/1432/5970/4772/5595/5594	6
hsa05132	Salmonella infection	2024-07-26	249/8659	6.15783e-06	1.79769e-05	3.03187e-06	4790/4792/1432/3551/5970/5595/5594	7
hsa04713	Circadian entrainment	2024-05-26	97/8659	8.68177e-06	2.49429e-05	4.2067e-06	5566/9252/5595/1385/5594	5
hsa05164	Influenza A	2024-06-26	171/8659	9.01117e-06	2.54234e-05	4.28775e-06	4790/4792/3551/5970/5595/5594	6
hsa01522	Endocrine resistance	2024-05-26	98/8659	9.12996e-06	2.54234e-05	4.28775e-06	1432/5566/5595/5594/6667	5
hsa04914	Progesterone-mediated oocyte maturation	2024-05-26	102/8659	1.11071e-05	3.04604e-05	5.13727e-06	6790/1432/5566/5595/5594	5
hsa05152	Tuberculosis	2024-06-26	180/8659	1.20936e-05	3.25099e-05	5.48291e-06	4790/1432/5970/5595/1385/5594	6
hsa04064	NF-kappa B signaling pathway	2024-05-26	104/8659	1.22137e-05	3.25099e-05	5.48291e-06	4790/4792/3551/5970/1457	5
hsa04725	Cholinergic synapse	2024-05-26	113/8659	1.83041e-05	4.80151e-05	8.09792e-06	5566/5595/1385/5594/10488	5
hsa04071	Sphingolipid signaling pathway	2024-05-26	121/8659	2.55051e-05	6.4117e-05	1.08136e-05	4790/1432/5970/5595/5594	5
hsa04152	AMPK signaling pathway	2024-05-26	121/8659	2.55051e-05	6.4117e-05	1.08136e-05	1385/200186/5468/3172/10488	5
hsa04919	Thyroid hormone signaling pathway	2024-05-26	121/8659	2.55051e-05	6.4117e-05	1.08136e-05	2932/5566/5595/5594/10499	5
hsa04068	FoxO signaling pathway	2024-05-26	131/8659	3.74138e-05	9.27657e-05	1.56453e-05	1432/3551/5595/5594/6446	5
hsa04927	Cortisol synthesis and secretion	2024-04-26	65/8659	3.81904e-05	9.34116e-05	1.57542e-05	5566/1385/10488/6667	4
hsa04728	Dopaminergic synapse	2024-05-26	132/8659	3.88077e-05	9.3656e-05	1.57954e-05	2932/1432/5566/1385/10488	5
hsa04910	Insulin signaling pathway	2024-05-26	137/8659	4.6394e-05	0.000110491	1.86347e-05	2932/3551/5566/5595/5594	5
hsa04920	Adipocytokine signaling pathway	2024-04-26	70/8659	5.1196e-05	0.000120344	2.02964e-05	4790/4792/3551/5970	4
hsa04014	Ras signaling pathway	2024-06-26	236/8659	5.60204e-05	0.000129996	2.19243e-05	4790/3551/5566/5970/5595/5594	6
hsa04150	mTOR signaling pathway	2024-05-26	156/8659	8.62244e-05	0.000197552	3.33179e-05	2932/3551/5595/5594/6446	5
hsa01523	Antifolate resistance	2024-03-26	30/8659	9.24739e-05	0.000209222	3.52861e-05	4790/3551/5970	3
hsa04623	Cytosolic DNA-sensing pathway	2024-04-26	83/8659	9.99246e-05	0.000222863	3.75866e-05	4790/4792/3551/5970	4
hsa05010	Alzheimer disease	2024-07-26	384/8659	0.000100965	0.000222863	3.75866e-05	2932/4790/3551/5970/5595/5594/1457	7
hsa04022	cGMP-PKG signaling pathway	2024-05-26	167/8659	0.00011905	0.000259615	4.37851e-05	4772/5595/1385/5594/10488	5
hsa05222	Small cell lung cancer	2024-04-26	92/8659	0.000149178	0.000321443	5.42126e-05	4790/4792/3551/5970	4
hsa04912	GnRH signaling pathway	2024-04-26	93/8659	0.000155565	0.000331263	5.58687e-05	1432/5566/5595/5594	4
hsa04960	Aldosterone-regulated sodium reabsorption	2024-03-26	37/8659	0.000174525	0.000363092	6.12368e-05	5595/5594/6446	3
hsa05216	Thyroid cancer	2024-03-26	37/8659	0.000174525	0.000363092	6.12368e-05	5595/5594/5468	3
hsa05034	Alcoholism	2024-05-26	188/8659	0.000207639	0.000427076	7.2028e-05	5566/5595/1385/5594/10488	5
hsa04613	Neutrophil extracellular trap formation	2024-05-26	191/8659	0.000223563	0.000454662	7.66804e-05	4790/1432/5970/5595/5594	5
hsa05202	Transcriptional misregulation in cancer	2024-05-26	193/8659	0.000234687	0.000471981	7.96014e-05	4790/5970/5468/6667/2120	5
hsa05219	Bladder cancer	2024-03-26	41/8659	0.000237538	0.000472466	7.96832e-05	9252/5595/5594	3
hsa04922	Glucagon signaling pathway	2024-04-26	107/8659	0.000267229	0.000525745	8.86688e-05	5566/1385/200186/10488	4
hsa04066	HIF-1 signaling pathway	2024-04-26	109/8659	0.000286908	0.00055839	9.41746e-05	4790/5970/5595/5594	4
hsa05169	Epstein-Barr virus infection	2024-05-26	202/8659	0.000290073	0.000558545	9.42007e-05	4790/4792/1432/3551/5970	5
hsa04962	Vasopressin-regulated water reabsorption	2024-03-26	44/8659	0.00029336	0.000558928	9.42653e-05	5566/1385/10488	3
hsa05415	Diabetic cardiomyopathy	2024-05-26	203/8659	0.000296793	0.000559578	9.43748e-05	2932/4790/1432/5970/6667	5
hsa04930	Type II diabetes mellitus	2024-03-26	46/8659	0.000334907	0.000624929	0.000105397	3551/5595/5594	3
hsa05022	Pathways of neurodegeneration - multiple diseases	2024-07-26	476/8659	0.000382476	0.000706409	0.000119139	2932/4790/1432/5970/5595/5594/1457	7
hsa04611	Platelet activation	2024-04-26	124/8659	0.000469248	0.000857917	0.000144691	1432/5566/5595/5594	4
hsa04714	Thermogenesis	2024-05-26	232/8659	0.000548818	0.000993361	0.000167534	1432/5566/1385/5468/10488	5
hsa05134	Legionellosis	2024-03-26	56/8659	0.000599515	0.00107438	0.000181198	4790/4792/5970	3
hsa05213	Endometrial cancer	2024-03-26	58/8659	0.000664688	0.00117949	0.000198926	2932/5595/5594	3
hsa04370	VEGF signaling pathway	2024-03-26	59/8659	0.000698904	0.00122817	0.000207135	1432/5595/5594	3
hsa05418	Fluid shear stress and atherosclerosis	2024-04-26	139/8659	0.000722454	0.00125735	0.000212056	4790/1432/3551/5970	4
hsa04550	Signaling pathways regulating pluripotency of stem cells	2024-04-26	143/8659	0.000803691	0.00138541	0.000233654	2932/1432/5595/5594	4
hsa05224	Breast cancer	2024-04-26	147/8659	0.000891207	0.00152178	0.000256653	2932/5595/5594/6667	4
hsa04723	Retrograde endocannabinoid signaling	2024-04-26	148/8659	0.000914098	0.00154628	0.000260785	1432/5566/5595/5594	4
hsa05321	Inflammatory bowel disease	2024-03-26	65/8659	0.000927922	0.00155513	0.000262278	4790/5970/4772	3
hsa04720	Long-term potentiation	2024-03-26	67/8659	0.00101364	0.00168319	0.000283877	5566/5595/5594	3
hsa04664	Fc epsilon RI signaling pathway	2024-03-26	68/8659	0.00105831	0.00172891	0.000291587	1432/5595/5594	3
hsa04921	Oxytocin signaling pathway	2024-04-26	154/8659	0.00106027	0.00172891	0.000291587	5566/4772/5595/5594	4
hsa05031	Amphetamine addiction	2024-03-26	69/8659	0.00110422	0.0017845	0.000300962	5566/1385/10488	3
hsa04918	Thyroid hormone synthesis	2024-03-26	75/8659	0.00140623	0.00225245	0.000379884	5566/1385/10488	3
hsa01521	EGFR tyrosine kinase inhibitor resistance	2024-03-26	79/8659	0.0016338	0.00259401	0.00043749	2932/5595/5594	3
hsa04310	Wnt signaling pathway	2024-04-26	174/8659	0.0016665	0.00262292	0.000442365	2932/5566/4772/1457	4
hsa05206	MicroRNAs in cancer	2024-05-26	310/8659	0.00201526	0.00311943	0.000526103	4790/3551/9252/5595/5594	5
hsa04012	ErbB signaling pathway	2024-03-26	85/8659	0.00201643	0.00311943	0.000526103	2932/5595/5594	3
hsa04911	Insulin secretion	2024-03-26	86/8659	0.00208516	0.00317155	0.000534893	5566/1385/10488	3
hsa05210	Colorectal cancer	2024-03-26	86/8659	0.00208516	0.00317155	0.000534893	2932/5595/5594	3
hsa04540	Gap junction	2024-03-26	88/8659	0.00222698	0.00335903	0.000566513	5566/5595/5594	3
hsa04520	Adherens junction	2024-03-26	93/8659	0.00260744	0.00390038	0.000657814	5595/5594/1457	3
hsa04925	Aldosterone synthesis and secretion	2024-03-26	98/8659	0.00302592	0.00442323	0.000745995	5566/1385/10488	3
hsa05231	Choline metabolism in cancer	2024-03-26	98/8659	0.00302592	0.00442323	0.000745995	5595/5594/6667	3
hsa05205	Proteoglycans in cancer	2024-04-26	205/8659	0.00303028	0.00442323	0.000745995	1432/5566/5595/5594	4
hsa05146	Amoebiasis	2024-03-26	102/8659	0.00338891	0.00490714	0.000827607	4790/5566/5970	3
hsa04137	Mitophagy - animal	2024-03-26	103/8659	0.00348365	0.00500429	0.000843993	5970/1457/6667	3
hsa04350	TGF-beta signaling pathway	2024-03-26	108/8659	0.00398179	0.00567483	0.000957081	5595/5594/6667	3
hsa04710	Circadian rhythm	2024-02-26	34/8659	0.00458501	0.00648349	0.00109346	9572/1385	2
hsa04724	Glutamatergic synapse	2024-03-26	115/8659	0.00474911	0.00661222	0.00111517	5566/5595/5594	3
hsa04726	Serotonergic synapse	2024-03-26	115/8659	0.00474911	0.00661222	0.00111517	5566/5595/5594	3
hsa04650	Natural killer cell mediated cytotoxicity	2024-03-26	132/8659	0.00696746	0.0096268	0.0016236	4772/5595/5594	3
hsa04270	Vascular smooth muscle contraction	2024-03-26	134/8659	0.00726264	0.00995862	0.00167956	5566/5595/5594	3
hsa04371	Apelin signaling pathway	2024-03-26	139/8659	0.00803294	0.010932	0.00184373	5566/5595/5594	3
hsa05226	Gastric cancer	2024-03-26	149/8659	0.0097145	0.0131218	0.00221304	2932/5595/5594	3
hsa04340	Hedgehog signaling pathway	2024-02-26	56/8659	0.0120874	0.0162061	0.00273322	2932/5566	2
hsa05016	Huntington disease	2024-04-26	306/8659	0.0123661	0.0164578	0.00277566	1385/5468/10488/6667	4
hsa04140	Autophagy - animal	2024-03-26	165/8659	0.012806	0.0169189	0.00285343	5566/5595/5594	3
hsa05225	Hepatocellular carcinoma	2024-03-26	168/8659	0.0134417	0.01763	0.00297337	2932/5595/5594	3
hsa04730	Long-term depression	2024-02-26	60/8659	0.0137911	0.0179582	0.00302872	5595/5594	2
hsa04929	GnRH secretion	2024-02-26	64/8659	0.0155931	0.0201596	0.0034	5595/5594	2
hsa04360	Axon guidance	2024-03-26	182/8659	0.0166463	0.0213686	0.0036039	2932/5595/5594	3
hsa04924	Renin secretion	2024-02-26	69/8659	0.0179801	0.022758	0.00383822	5566/1385	2
hsa05211	Renal cell carcinoma	2024-02-26	69/8659	0.0179801	0.022758	0.00383822	5595/5594	2
hsa05230	Central carbon metabolism in cancer	2024-02-26	70/8659	0.018475	0.0232221	0.00391649	5595/5594	2
hsa05218	Melanoma	2024-02-26	72/8659	0.0194822	0.0241526	0.00407343	5595/5594	2
hsa05223	Non-small cell lung cancer	2024-02-26	72/8659	0.0194822	0.0241526	0.00407343	5595/5594	2
hsa01524	Platinum drug resistance	2024-02-26	73/8659	0.0199944	0.024619	0.00415208	5595/5594	2
hsa05214	Glioma	2024-02-26	75/8659	0.0210357	0.0257261	0.00433879	5595/5594	2
hsa04510	Focal adhesion	2024-03-26	203/8659	0.0221983	0.0269657	0.00454787	2932/5595/5594	3
hsa04015	Rap1 signaling pathway	2024-03-26	210/8659	0.0242496	0.0292612	0.00493501	1432/5595/5594	3
hsa04666	Fc gamma R-mediated phagocytosis	2024-02-26	97/8659	0.0339044	0.0406403	0.00685414	5595/5594	2
hsa04750	Inflammatory mediator regulation of TRP channels	2024-02-26	98/8659	0.0345477	0.041139	0.00693824	1432/5566	2

## Sheet: Table S9. Network_GO_ORA
ID	Description	GeneRatio	BgRatio	pvalue	p.adjust	qvalue	geneID	Count
GO:0071356	cellular response to tumor necrosis factor	2024-08-27	145/9578	3.95755e-09	4.86419e-06	3.44739e-06	NFKB1/NFKBIA/MAPK14/IKBKB/RELA/NFATC1/MAPK3/MAPK1	8
GO:1901652	response to peptide	2024-10-27	322/9578	8.14382e-09	4.86419e-06	3.44739e-06	GSK3B/NFKB1/NFKBIA/MAPK14/RELA/MAPK3/CREB1/MAPK1/NCOA2/SP1	10
GO:0034612	response to tumor necrosis factor	2024-08-27	161/9578	9.06371e-09	4.86419e-06	3.44739e-06	NFKB1/NFKBIA/MAPK14/IKBKB/RELA/NFATC1/MAPK3/MAPK1	8
GO:0071216	cellular response to biotic stimulus	2024-07-27	162/9578	2.3238e-07	5.25924e-05	3.72738e-05	GSK3B/NFKB1/NFKBIA/MAPK14/RELA/MAPK3/MAPK1	7
GO:0071396	cellular response to lipid	2024-09-27	348/9578	2.61329e-07	5.25924e-05	3.72738e-05	GSK3B/NFKB1/NFKBIA/MAPK14/RELA/MAPK3/NR3C1/CREB1/MAPK1	9
GO:0032870	cellular response to hormone stimulus	2024-09-27	368/9578	4.19725e-07	7.50841e-05	5.32142e-05	GSK3B/NFKB1/PRKACA/RELA/MAPK3/NR3C1/MAPK1/NCOA2/SP1	9
GO:0071375	cellular response to peptide hormone stimulus	2024-07-27	202/9578	1.03833e-06	0.000139309	9.8732e-05	GSK3B/NFKB1/RELA/MAPK3/MAPK1/NCOA2/SP1	7
GO:0071222	cellular response to lipopolysaccharide	2024-06-27	135/9578	1.62786e-06	0.000201604	0.000142883	NFKB1/NFKBIA/MAPK14/RELA/MAPK3/MAPK1	6
GO:0071407	cellular response to organic cyclic compound	2024-08-27	323/9578	1.94423e-06	0.000220594	0.000156341	GSK3B/NFKB1/PRKACA/MAPK3/NR3C1/CREB1/MAPK1/SP1	8
GO:0048511	rhythmic process	2024-06-27	163/9578	4.87738e-06	0.000413294	0.000292913	GSK3B/CREB1/NCOA2/HNF4A/CSNK2A1/SP1	6
GO:0018105	peptidyl-serine phosphorylation	2024-06-27	193/9578	1.28828e-05	0.0007609	0.000539272	GSK3B/MAPK14/IKBKB/PRKACA/MAPK1/CSNK2A1	6
GO:1901699	cellular response to nitrogen compound	2024-08-27	430/9578	1.61481e-05	0.000866615	0.000614194	GSK3B/NFKB1/PRKACA/RELA/MAPK3/MAPK1/NCOA2/SP1	8
GO:0048732	gland development	2024-06-27	258/9578	6.62696e-05	0.0026023	0.00184432	NFKB1/RELA/MAPK3/NR3C1/CREB1/MAPK1	6
GO:0019221	cytokine-mediated signaling pathway	2024-06-27	266/9578	7.85296e-05	0.00293393	0.00207936	NFKBIA/IKBKB/PRKACA/RELA/RPS6KA5/MAPK3	6
GO:0051090	regulation of DNA-binding transcription factor activity	2024-06-27	267/9578	8.01818e-05	0.00293393	0.00207936	NFKBIA/IKBKB/RELA/RPS6KA5/MAPK3/CRTC2	6
GO:0070848	response to growth factor	2024-07-27	456/9578	0.000204756	0.00610476	0.00432661	MAPK14/RELA/NFATC1/MAPK3/NR3C1/CREB1/MAPK1	7
GO:0099536	synaptic signaling	2024-06-27	325/9578	0.000235844	0.0069038	0.00489292	GSK3B/PRKACA/RELA/MAPK3/NR3C1/MAPK1	6
GO:0006954	inflammatory response	2024-07-27	473/9578	0.000256651	0.00714362	0.00506288	NFKB1/NFKBIA/MAPK14/IKBKB/RELA/RPS6KA5/NR3C1	7
GO:0007507	heart development	2024-06-27	354/9578	0.000374034	0.00926453	0.00656603	GSK3B/MAPK14/NFATC1/MAPK3/CREB1/MAPK1	6
GO:0005975	carbohydrate metabolic process	2024-06-27	390/9578	0.000626674	0.0126215	0.00894518	GSK3B/NFKB1/MAPK14/NR3C1/CRTC2/NCOA2	6
GO:0071363	cellular response to growth factor stimulus	2024-06-27	440/9578	0.00117925	0.0184329	0.0130639	MAPK14/RELA/NFATC1/MAPK3/NR3C1/CREB1	6
GO:0031347	regulation of defense response	2024-06-27	472/9578	0.00169368	0.0231001	0.0163717	NFKB1/NFKBIA/MAPK14/IKBKB/RELA/MAPK3	6

## Sheet: Table S10. Target200_GO_ORA
ID	Description	GeneRatio	BgRatio	pvalue	p.adjust	qvalue	geneID	Count
GO:1901652	response to peptide	27/188	444/14437	2.31225e-11	8.69408e-08	5.98022e-08	TIMP1/COL1A1/CTSD/GFER/LRP1/TNFSF10/APP/ANO1/AGER/GJB2/ICAM1/CFLAR/GCLC/MMP9/RB1/IGFBP5/VIM/MMP13/NOD2/BSG/CACNB1/PLAT/AGT/CAV1/GJA1/APEX1/PSEN1	27
GO:0010035	response to inorganic substance	27/188	498/14437	3.0815e-10	4.20234e-07	2.89058e-07	TXNIP/MT2A/COL1A1/ALOX5AP/CSF2/CD14/SOD1/MT1F/APP/ADA/JUN/CFLAR/GCLC/MMP9/MT1A/PCNA/CDK1/BSG/ADORA1/AXL/CCR7/FOSL1/CAV1/IL1A/JUNB/SOD2/APEX1	27
GO:0042060	wound healing	24/188	395/14437	3.35293e-10	4.20234e-07	2.89058e-07	PLAU/TIMP1/TGFB1/COL1A1/B4GALT1/TFPI2/TLN1/THBD/CD40/CFLAR/CXCR4/SYTL4/CDKN1A/F3/AXL/CD44/PLAT/CAV1/IL1A/ALOX5/CD9/TGFBR2/F2R/CDH3	24
GO:2001233	regulation of apoptotic signaling pathway	22/188	348/14437	9.22685e-10	8.12047e-07	5.58566e-07	SLC25A5/CTSL/CSF2/SOD1/TNFSF10/ICAM1/CFLAR/GCLC/MMP9/RB1/ZNF385A/HSPA1A/GSTP1/CD44/FAS/AGT/CAV1/IL1A/SOD2/CD74/ITM2C/PSEN1	22
GO:0044706	multi-multicellular organism process	16/188	175/14437	1.07985e-09	8.12047e-07	5.58566e-07	SPP1/TIMP1/B4GALT1/C1QBP/THBD/SOD1/GJB2/MMP9/IGFBP5/BSG/AGT/FOSL1/JUNB/TGFBR2/TPPP3/GJA1	16
GO:0007565	female pregnancy	15/188	153/14437	1.38557e-09	8.68293e-07	5.97255e-07	SPP1/TIMP1/C1QBP/THBD/SOD1/GJB2/MMP9/IGFBP5/BSG/AGT/FOSL1/JUNB/TGFBR2/TPPP3/GJA1	15
GO:0001819	positive regulation of cytokine production	24/188	436/14437	2.42846e-09	1.30443e-06	8.97251e-07	TGFB1/IFNGR1/SULF2/C3/CD83/CSF2/CD14/FURIN/SOD1/IL18/APP/EBI3/AGER/CD40/NOD2/HSPA1A/MAPK11/F3/CCR7/AGT/IL1A/CD74/F2R/PSEN1	24
GO:1901653	cellular response to peptide	20/188	325/14437	8.91306e-09	2.78345e-06	1.91459e-06	CTSD/GFER/LRP1/APP/ANO1/AGER/GJB2/ICAM1/CFLAR/GCLC/RB1/VIM/NOD2/CACNB1/PLAT/AGT/CAV1/GJA1/APEX1/PSEN1	20
GO:0050900	leukocyte migration	21/188	359/14437	9.05833e-09	2.78345e-06	1.91459e-06	CD99/CCL22/B4GALT1/C1QBP/CXCL5/APP/CXCL1/ADA/AGER/ICAM1/CXCR4/CXCL2/NOD2/BSG/ADORA1/CCR7/ARTN/IL1A/ALOX5/CD9/CD74	21
GO:0032963	collagen metabolic process	11/188	87/14437	1.61376e-08	4.33409e-06	2.9812e-06	CTSL/TGFB1/COL1A1/COL1A2/MRC2/FURIN/MMP9/VIM/MMP13/MMP23B/F2R	11
GO:0009410	response to xenobiotic stimulus	21/188	376/14437	2.03116e-08	5.09143e-06	3.50214e-06	TXNIP/COL1A1/CD69/SOD1/ADA/JUN/GCLC/CXCR4/RB1/PCNA/ABCC2/GSTP1/CDK1/NNMT/UGT1A6/FOSL1/TPMT/SOD2/TGFBR2/APEX1/CDH3	21
GO:0019221	cytokine-mediated signaling pathway	22/188	417/14437	2.54686e-08	5.98513e-06	4.11687e-06	CCL22/IFNGR1/BIRC3/KRT18/CSF2/CXCL5/IL18/CXCL1/TMSB4X/EBI3/CXCR4/IL1RN/CXCL2/HSPA1A/GSTP1/AXL/CCR7/CD44/FAS/CAV1/IL1A/CD74	22
GO:0070371	ERK1 and ERK2 cascade	18/188	282/14437	2.93963e-08	6.50178e-06	4.47225e-06	TGFB1/CCL22/APP/AGER/JUN/ICAM1/CFLAR/NOD2/EZR/GSTP1/CDK1/ZFP36L2/CCR7/CD44/AGT/IL1A/CD74/F2R	18
GO:0030335	positive regulation of cell migration	24/188	498/14437	3.19796e-08	6.68019e-06	4.59497e-06	CD99/PLAU/TGFB1/COL1A1/C1QBP/CSF2/APP/TMSB4X/AGER/CD40/JUN/ICAM1/CXCR4/MMP9/IGFBP5/F3/CCR7/AGT/CAV1/IL1A/SOD2/TGFBR2/CD74/F2R	24
GO:0031099	regeneration	14/188	169/14437	4.36161e-08	8.63141e-06	5.93711e-06	SPP1/SULF2/GFER/JUN/NINJ2/CFLAR/LAMB2/PCNA/CDK1/NNMT/CDKN1A/AXL/CD9/TGFBR2	14
GO:0030198	extracellular matrix organization	18/188	292/14437	5.01133e-08	9.42129e-06	6.48044e-06	TGFB1/COL1A1/COL1A2/SULF2/B4GALT1/LRP1/FURIN/SLC2A10/APP/COL8A2/CFLAR/MMP9/LAMB2/RB1/MMP13/AGT/CAV1/MMP23B	18
GO:0032496	response to lipopolysaccharide	18/188	300/14437	7.55485e-08	1.23505e-05	8.49531e-06	TGFB1/GFER/CSF2/CD14/THBD/CXCL5/IL18/CXCL1/GJB2/CXCL2/VIM/NOD2/GSTP1/AXL/CCR7/IL1A/SOD2/F2R	18
GO:0014074	response to purine-containing compound	12/188	130/14437	1.26476e-07	1.9022e-05	1.30843e-05	COL1A1/THBD/SOD1/APP/ADA/IGFBP5/EZR/BSG/ADORA1/PLAT/FOSL1/APEX1	12
GO:0033002	muscle cell proliferation	14/188	186/14437	1.44956e-07	2.01474e-05	1.38584e-05	TGFB1/IL18/JUN/CFLAR/MMP9/IGFBP5/CDK1/MAPK11/CDKN1A/IGFBP3/AGT/SOD2/TGFBR2/GJA1	14
GO:0006979	response to oxidative stress	20/188	387/14437	1.60222e-07	2.07736e-05	1.42891e-05	TXNIP/COL1A1/GFER/SOD1/APP/JUN/GJB2/GCLC/MMP9/PCNA/HSPA1A/GSTP1/CDK1/AXL/FOSL1/IL1A/ALOX5/SOD2/APEX1/PSEN1	20
GO:0052547	regulation of peptidase activity	19/188	352/14437	1.70315e-07	2.13462e-05	1.4683e-05	TIMP2/CTSL/TIMP1/CTSD/BIRC3/LRP1/TFPI2/FURIN/TNFSF10/APP/AGER/MMP9/SERPINA3/F3/CD44/FAS/BIRC5/CAV1/F2R	19
GO:0043410	positive regulation of MAPK cascade	21/188	432/14437	2.14846e-07	2.60389e-05	1.79108e-05	TGFB1/CCL22/IGFBP4/SOD1/APP/AGER/CD40/JUN/ICAM1/CFLAR/IGFBP6/SH3RF3/NOD2/ADORA1/CCR7/IGFBP3/CD44/IL1A/CD74/F2R/PSEN1	21
GO:0050727	regulation of inflammatory response	18/188	330/14437	3.1379e-07	3.371e-05	2.31874e-05	ALOX5AP/BIRC3/C3/FURIN/SOD1/IL18/APP/TMSB4X/ADA/AGER/MMP9/RB1/NOD2/GSTP1/ADORA1/CCR7/AGT/ALOX5	18
GO:0002526	acute inflammatory response	10/188	95/14437	4.2775e-07	4.46761e-05	3.07305e-05	ALOX5AP/B4GALT1/C3/SERPINA3/GSTP1/ADORA1/F3/CCR7/IL1A/SAA2	10
GO:0014002	astrocyte development	7/188	39/14437	6.1406e-07	6.07596e-05	4.17935e-05	IFNGR1/LRP1/APP/AGER/LAMB2/VIM/PSEN1	7
GO:0048771	tissue remodeling	12/188	151/14437	6.48215e-07	6.19129e-05	4.25868e-05	SPP1/TIMP1/TGFB1/IL18/IGFBP5/AXL/AGT/CAV1/IL1A/LRP5/GJA1/F2R	12
GO:0000302	response to reactive oxygen species	13/188	185/14437	8.99666e-07	8.05416e-05	5.54005e-05	TXNIP/COL1A1/SOD1/JUN/MMP9/PCNA/GSTP1/CDK1/AXL/FOSL1/IL1A/SOD2/APEX1	13
GO:0050820	positive regulation of coagulation	6/188	27/14437	1.06143e-06	9.07042e-05	6.23909e-05	PLAU/THBD/F3/PLAT/F2R/PSEN1	6
GO:0048660	regulation of smooth muscle cell proliferation	11/188	131/14437	1.11266e-06	9.29687e-05	6.39485e-05	TGFB1/IL18/JUN/MMP9/IGFBP5/CDKN1A/IGFBP3/AGT/SOD2/TGFBR2/GJA1	11
GO:0071216	cellular response to biotic stimulus	14/188	223/14437	1.31538e-06	0.000104801	7.20876e-05	TGFB1/TXNIP/GFER/CSF2/CD14/CXCL5/IL18/CXCL1/CXCL2/VIM/NOD2/GSTP1/AXL/IL1A	14
GO:0043068	positive regulation of programmed cell death	21/188	484/14437	1.3706e-06	0.000104801	7.20876e-05	CTSL/TXNIP/CTSD/TNFRSF10B/B4GALT1/C1QBP/SOD1/TNFSF10/CD40/JUN/CFLAR/MMP9/CDKN1A/IGFBP3/FAS/AGT/FOSL1/CAV1/SOD2/ITM2C/PSEN1	21
GO:0150076	neuroinflammatory response	8/188	64/14437	1.69118e-06	0.000122286	8.41141e-05	IFNGR1/LRP1/IL18/APP/AGER/JUN/MMP9/PSEN1	8
GO:0046718	viral entry into host cell	11/188	138/14437	1.86435e-06	0.000127454	8.76692e-05	CTSL/CLDN9/FURIN/ICAM1/CXCR4/HSPA1A/CDK1/BSG/AXL/CAV1/CD74	11
GO:0009612	response to mechanical stimulus	13/188	198/14437	1.93257e-06	0.000129758	8.92542e-05	TXNIP/COL1A1/TNFRSF10B/KRT5/CD40/JUN/GCLC/CXCR4/KCNJ2/FAS/AGT/FOSL1/TGFBR2	13
GO:0001890	placenta development	11/188	143/14437	2.64512e-06	0.000171859	0.000118213	KRT19/SPP1/CSF2/SOD1/ADA/GJB2/BSG/VASH1/FOSL1/JUNB/TPPP3	11
GO:0046683	response to organophosphorus	10/188	118/14437	3.18585e-06	0.000193206	0.000132897	COL1A1/THBD/SOD1/APP/IGFBP5/EZR/BSG/PLAT/FOSL1/APEX1	10
GO:1903131	mononuclear cell differentiation	19/188	429/14437	3.3419e-06	0.000196337	0.00013505	SLC25A5/CTSL/CD83/CSF2/SOD1/GPR68/IL18/ADA/AGER/JUN/ZFP36L2/AXL/CCR7/FGL2/IL1A/JUNB/TGFBR2/CD74/PSEN1	19
GO:0001818	negative regulation of cytokine production	14/188	248/14437	4.57736e-06	0.000256879	0.000176694	TGFB1/C1QBP/CD83/FURIN/SLC2A10/SRGN/TMSB4X/AGER/NOD2/EZR/GSTP1/AXL/CCR7/CDH3	14
GO:0030593	neutrophil chemotaxis	9/188	97/14437	4.74017e-06	0.000262104	0.000180288	CCL22/C1QBP/CXCL5/CXCL1/CXCL2/NOD2/BSG/CCR7/CD74	9
GO:0050673	epithelial cell proliferation	18/188	402/14437	5.27497e-06	0.000287448	0.000197721	TGFB1/IGFBP4/SULF2/B4GALT1/COL8A2/JUN/CFLAR/RB1/IGFBP5/NOD2/VASH1/F3/IGFBP3/CAV1/ALOX5/TINF2/PSEN1/CDH3	18
GO:0032102	negative regulation of response to external stimulus	17/188	365/14437	5.80624e-06	0.000307486	0.000211504	SPP1/PLAU/TGFB1/C1QBP/GFER/FURIN/THBD/SOD1/ADA/RB1/NOD2/GSTP1/ADORA1/FGL2/PLAT/ALOX5/CD9	17
GO:0048545	response to steroid hormone	15/188	292/14437	6.55448e-06	0.000337601	0.000232218	SPP1/TGFB1/TXNIP/COL1A1/TAF7/GJB2/CFLAR/IL1RN/PCNA/HSPA1A/ZFP36L2/PLAT/FOSL1/CAV1/TGFBR2	15
GO:0030574	collagen catabolic process	6/188	37/14437	7.48128e-06	0.000380065	0.000261428	CTSL/MRC2/FURIN/MMP9/MMP13/MMP23B	6
GO:0009743	response to carbohydrate	12/188	192/14437	8.03222e-06	0.000392223	0.00026979	TXNIP/GPR68/ANO1/COL6A2/AGER/GCLC/RAB11FIP5/ME1/IL1A/LRP5/SOD2/TGFBR2	12
GO:0051249	regulation of lymphocyte activation	19/188	463/14437	9.97673e-06	0.000463117	0.000318555	TGFB1/CD83/SOD1/IL18/EBI3/ADA/AGER/CD40/NOD2/ZFP36L2/CDKN1A/AXL/CCR7/FGL2/CAV1/IL1A/JUNB/TGFBR2/CD74	19
GO:0045926	negative regulation of growth	13/188	231/14437	1.04627e-05	0.000479753	0.000329998	SPP1/TGFB1/MT2A/MT1F/RB1/IGFBP5/MT1A/HSPA1A/MAPK11/CDKN1A/AGT/TGFBR2/GJA1	13
GO:0044000	movement in host	11/188	170/14437	1.39432e-05	0.000595755	0.00040979	CTSL/CLDN9/FURIN/ICAM1/CXCR4/HSPA1A/CDK1/BSG/AXL/CAV1/CD74	11
GO:0031100	animal organ regeneration	7/188	62/14437	1.52533e-05	0.00062389	0.000429143	SULF2/GFER/PCNA/CDK1/NNMT/AXL/TGFBR2	7
GO:0050817	coagulation	12/188	207/14437	1.71611e-05	0.000693825	0.000477248	PLAU/TFPI2/TLN1/THBD/CD40/F3/AXL/PLAT/CAV1/CD9/F2R/PSEN1	12
GO:1902622	regulation of neutrophil migration	6/188	43/14437	1.83872e-05	0.00073549	0.000505906	CD99/C1QBP/NOD2/CCR7/IL1A/CD74	6
GO:0071407	cellular response to organic cyclic compound	19/188	486/14437	1.96569e-05	0.000775877	0.000533687	SPP1/TGFB1/COL1A1/TAF7/SOD1/IL18/APP/GJB2/CFLAR/GCLC/IGFBP5/NOD2/EZR/HSPA1A/CDK1/ZFP36L2/PLAT/CAV1/APEX1	19
GO:0007599	hemostasis	12/188	211/14437	2.07684e-05	0.000785629	0.000540395	PLAU/TFPI2/TLN1/THBD/CD40/ZNF385A/F3/AXL/PLAT/CAV1/CD9/F2R	12
GO:0030193	regulation of blood coagulation	7/188	65/14437	2.08944e-05	0.000785629	0.000540395	PLAU/THBD/F3/PLAT/CAV1/CD9/F2R	7
GO:2000379	positive regulation of reactive oxygen species metabolic process	7/188	65/14437	2.08944e-05	0.000785629	0.000540395	TGFB1/SOD1/GSTP1/CDKN1A/AGT/SOD2/TGFBR2	7
GO:0022407	regulation of cell-cell adhesion	18/188	446/14437	2.15834e-05	0.000800203	0.00055042	TGFB1/FXYD5/CD83/IL18/EBI3/ADA/AGER/IL1RN/NOD2/CCR7/CD44/FGL2/CAV1/IL1A/ALOX5/CD9/TGFBR2/CD74	18
GO:0061041	regulation of wound healing	9/188	118/14437	2.34597e-05	0.000848158	0.000583406	PLAU/THBD/CXCR4/F3/PLAT/CAV1/ALOX5/CD9/F2R	9
GO:0010817	regulation of hormone levels	18/188	451/14437	2.50218e-05	0.000869324	0.000597964	SPP1/CTSL/CRABP2/FURIN/PCSK7/GPR68/ANO1/IL1RN/NLGN2/SYTL4/ADORA1/RAB11FIP5/AGT/ALOX5/STARD3/LRP5/HNF1A/GJA1	18
GO:0070665	positive regulation of leukocyte proliferation	10/188	149/14437	2.52011e-05	0.000869324	0.000597964	CSF2/IL18/EBI3/ADA/AGER/CD40/CDKN1A/IL1A/TGFBR2/CD74	10
GO:1902105	regulation of leukocyte differentiation	14/188	290/14437	2.68565e-05	0.00090161	0.000620172	TGFB1/CD83/SOD1/GPR68/IL18/ADA/AGER/RB1/ZFP36L2/AXL/FGL2/JUNB/TGFBR2/CD74	14
GO:0014909	smooth muscle cell migration	7/188	68/14437	2.81549e-05	0.000936834	0.000644401	PLAU/LRP1/IGFBP5/IGFBP3/PLAT/AGT/APEX1	7
GO:0046879	hormone secretion	13/188	256/14437	3.10309e-05	0.00101458	0.000697877	SPP1/GPR68/ANO1/IL1RN/NLGN2/SYTL4/ADORA1/RAB11FIP5/AGT/ALOX5/LRP5/HNF1A/GJA1	13
GO:0007159	leukocyte cell-cell adhesion	16/188	374/14437	3.13511e-05	0.00101621	0.000698999	CD83/IL18/EBI3/ADA/AGER/ICAM1/NOD2/EZR/CCR7/CD44/FGL2/CAV1/IL1A/ALOX5/TGFBR2/CD74	16
GO:0070482	response to oxygen levels	14/188	295/14437	3.24166e-05	0.0010282	0.000707246	PLAU/VASN/COL1A1/ADA/AGER/CFLAR/CXCR4/ADORA1/PLAT/FAS/CAV1/IL1A/SOD2/TGFBR2	14
GO:0050730	regulation of peptidyl-tyrosine phosphorylation	12/188	221/14437	3.28148e-05	0.0010282	0.000707246	TGFB1/CSF2/IL18/APP/CD40/NOD2/ADORA1/CD44/AGT/CAV1/CD74/PSEN1	12
GO:0071260	cellular response to mechanical stimulus	7/188	70/14437	3.4061e-05	0.00105713	0.00072715	COL1A1/TNFRSF10B/CD40/GCLC/KCNJ2/FAS/AGT	7
GO:0051701	biological process involved in interaction with host	11/188	189/14437	3.73532e-05	0.00112645	0.000774829	CTSL/CLDN9/FURIN/ICAM1/CXCR4/HSPA1A/CDK1/BSG/AXL/CAV1/CD74	11
GO:0051403	stress-activated MAPK cascade	12/188	224/14437	3.74485e-05	0.00112645	0.000774829	APP/AGER/IGFBP6/SH3RF3/NOD2/EZR/GSTP1/MAPK11/CCR7/FAS/AGT/IL1A	12
GO:0045861	negative regulation of proteolysis	13/188	261/14437	3.79368e-05	0.00113208	0.000778703	TIMP2/PLAU/TIMP1/BIRC3/LRP1/TFPI2/APP/MMP9/SERPINA3/CD44/PLAT/BIRC5/PSEN1	13
GO:0034612	response to tumor necrosis factor	12/188	225/14437	3.91144e-05	0.00115803	0.000796552	CCL22/COL1A1/BIRC3/KRT18/GFER/CD14/TMSB4X/CD40/HSPA1A/GSTP1/ZFP36L2/FAS	12
GO:0009914	hormone transport	13/188	263/14437	4.10539e-05	0.00119327	0.000820787	SPP1/GPR68/ANO1/IL1RN/NLGN2/SYTL4/ADORA1/RAB11FIP5/AGT/ALOX5/LRP5/HNF1A/GJA1	13
GO:0045216	cell-cell junction organization	11/188	191/14437	4.11355e-05	0.00119327	0.000820787	TGFB1/TLN1/CLDN9/GJB2/NLGN2/AGT/CAV1/CD9/GJA1/F2R/CDH3	11
GO:0048144	fibroblast proliferation	8/188	98/14437	4.12565e-05	0.00119327	0.000820787	JUN/GSTP1/CDK1/CDKN1A/AGT/CAV1/SOD2/CD74	8
GO:0032637	interleukin-8 production	7/188	74/14437	4.89416e-05	0.00137329	0.000944614	CD14/TMSB4X/NOD2/HSPA1A/F3/CD74/F2R	7
GO:0050921	positive regulation of chemotaxis	9/188	133/14437	6.04107e-05	0.00161095	0.00110809	TGFB1/C1QBP/TMSB4X/AGER/CXCR4/F3/CCR7/ARTN/CD74	9
GO:0048678	response to axon injury	7/188	77/14437	6.32899e-05	0.00161884	0.00111352	SPP1/SOD1/JUN/LAMB2/CDK1/AXL/SOD2	7
GO:2000107	negative regulation of leukocyte apoptotic process	6/188	54/14437	6.91805e-05	0.00174576	0.00120082	ADA/NOD2/TSC22D3/AXL/CCR7/CD74	6
GO:0062197	cellular response to chemical stress	14/188	317/14437	7.07047e-05	0.00177233	0.0012191	GFER/SOD1/JUN/GJB2/MMP9/PCNA/HSPA1A/CDK1/AXL/FAS/CAV1/ALOX5/SOD2/APEX1	14
GO:0032355	response to estradiol	8/188	106/14437	7.2373e-05	0.0018014	0.0012391	TGFB1/TXNIP/COL1A1/GJB2/CFLAR/ARPC1B/PCNA/AGT	8
GO:0003018	vascular process in circulatory system	12/188	240/14437	7.30164e-05	0.0018014	0.0012391	TGFB1/LRP1/SOD1/SLC2A10/AGER/GCLC/ABCC2/ADORA1/AGT/CAV1/SOD2/F2R	12
GO:0002790	peptide secretion	11/188	204/14437	7.47391e-05	0.0018014	0.0012391	GPR68/ANO1/IL1RN/NLGN2/SYTL4/ADORA1/RAB11FIP5/ALOX5/LRP5/HNF1A/CD74	11
GO:0071560	cellular response to transforming growth factor beta stimulus	12/188	241/14437	7.59807e-05	0.00181967	0.00125166	VASN/TGFB1/COL1A1/COL1A2/FURIN/SLC2A10/JUN/CFLAR/HSPA1A/ZFP36L2/CAV1/TGFBR2	12
GO:0007596	blood coagulation	11/188	205/14437	7.80939e-05	0.00185844	0.00127833	PLAU/TFPI2/TLN1/THBD/CD40/F3/AXL/PLAT/CAV1/CD9/F2R	11
GO:0006959	humoral immune response	10/188	173/14437	8.95799e-05	0.00199302	0.0013709	C1QBP/C3/CD83/CXCL5/CXCL1/EBI3/CXCL2/NOD2/CCR7/ALOX5	10
GO:0003012	muscle system process	15/188	367/14437	9.31744e-05	0.0020608	0.00141752	ALDOA/SULF2/SOD1/MYBPH/ADA/CFLAR/CXCR4/IGFBP5/KCNJ2/ADORA1/CACNB1/AGT/CAV1/GJA1/F2R	15
GO:0033619	membrane protein proteolysis	6/188	57/14437	9.41104e-05	0.00206933	0.00142339	NAPSA/TIMP2/TIMP1/TGFB1/FURIN/PSEN1	6
GO:0048145	regulation of fibroblast proliferation	7/188	82/14437	9.47323e-05	0.00207089	0.00142446	JUN/GSTP1/CDKN1A/AGT/CAV1/SOD2/CD74	7
GO:0071559	response to transforming growth factor beta	12/188	247/14437	9.60416e-05	0.00208738	0.0014358	VASN/TGFB1/COL1A1/COL1A2/FURIN/SLC2A10/JUN/CFLAR/HSPA1A/ZFP36L2/CAV1/TGFBR2	12
GO:0002285	lymphocyte activation involved in immune response	10/188	175/14437	9.85708e-05	0.00213004	0.00146515	TGFB1/IL18/ADA/CD40/ICAM1/UNG/FGL2/JUNB/CD74/PSEN1	10
GO:0007568	aging	9/188	142/14437	0.000100301	0.00215504	0.00148234	TIMP1/SOD1/GJB2/GCLC/IGFBP5/AGT/SOD2/TGFBR2/APEX1	9
GO:0042886	amide transport	13/188	290/14437	0.000110892	0.00235567	0.00162034	GPR68/ANO1/IL1RN/NLGN2/SYTL4/ADORA1/RAB11FIP5/ALOX5/LRP5/HNF1A/CD74/GJA1/PSEN1	13
GO:0071887	leukocyte apoptotic process	8/188	113/14437	0.000113666	0.00239406	0.00164676	CTSL/ADA/NOD2/TSC22D3/AXL/CCR7/FAS/CD74	8
GO:2000242	negative regulation of reproductive process	6/188	59/14437	0.000114363	0.00239406	0.00164676	TIMP1/SOD1/ADA/PLAT/IL1A/GJA1	6
GO:0001501	skeletal system development	17/188	471/14437	0.000144928	0.00283818	0.00195224	TIMP1/TGFB1/COL1A1/COL1A2/SULF2/GPR68/SLC2A10/MMP9/RB1/ZNF385A/MMP13/MAPK11/CD44/LRP5/TGFBR2/GJA1/PSEN1	17
GO:0044057	regulation of system process	17/188	472/14437	0.000148646	0.0028959	0.00199194	SPP1/SOD1/APP/MYBPH/ADA/AGER/NLGN2/IGFBP5/KCNJ2/ADORA1/TYMP/CACNB1/AGT/CAV1/IL1A/GJA1/F2R	17
GO:0014910	regulation of smooth muscle cell migration	6/188	62/14437	0.000151075	0.00291304	0.00200373	PLAU/LRP1/IGFBP5/IGFBP3/AGT/APEX1	6
GO:0051092	positive regulation of NF-kappaB transcription factor activity	9/188	150/14437	0.000152403	0.00291682	0.00200633	IL18/APP/AGER/CD40/CFLAR/NOD2/HSPA1A/AGT/CAV1	9
GO:0070661	leukocyte proliferation	13/188	302/14437	0.000165845	0.00310237	0.00213396	CSF2/IL18/EBI3/ADA/AGER/CD40/GSTP1/CDKN1A/IL1A/JUNB/TGFBR2/CD74/IMPDH2	13
GO:0050708	regulation of protein secretion	11/188	227/14437	0.000192276	0.00342633	0.0023568	TGFB1/GPR68/ANO1/NLGN2/SYTL4/EZR/RAB11FIP5/IL1A/ALOX5/LRP5/F2R	11
GO:0051402	neuron apoptotic process	11/188	230/14437	0.000215492	0.00380399	0.00261658	SOD1/APP/VSTM2L/JUN/GCLC/RB1/AXL/FAS/SOD2/F2R/PSEN1	11
GO:0048732	gland development	15/188	398/14437	0.000226398	0.003941	0.00271082	TGFB1/SULF2/GFER/SOD1/ADA/JUN/CFLAR/IGFBP5/PCNA/CAV1/LRP5/HNF1A/SOD2/TGFBR2/PSEN1	15
GO:0071241	cellular response to inorganic substance	10/188	194/14437	0.00022931	0.00395508	0.0027205	MT2A/ALOX5AP/SOD1/MT1F/APP/JUN/CFLAR/MMP9/MT1A/JUNB	10
GO:0050870	positive regulation of T cell activation	11/188	234/14437	0.000250108	0.00419824	0.00288776	CD83/IL18/EBI3/ADA/AGER/NOD2/CCR7/CAV1/IL1A/TGFBR2/CD74	11
GO:0048872	homeostasis of number of cells	12/188	274/14437	0.000252775	0.00422414	0.00290558	SLC25A5/SOD1/ADA/CFLAR/RB1/HSPA1A/TSC22D3/AXL/CCR7/FAS/CD74/F2R	12
GO:0035592	establishment of protein localization to extracellular region	13/188	317/14437	0.000266228	0.00440977	0.00303326	TGFB1/GPR68/ANO1/IL1RN/NLGN2/SYTL4/EZR/RAB11FIP5/IL1A/ALOX5/LRP5/HNF1A/F2R	13
GO:0009266	response to temperature stimulus	9/188	164/14437	0.000297461	0.00475938	0.00327374	CD14/SOD1/ANO1/GCLC/CXCR4/HSPA1A/ADORA1/IL1A/SOD2	9
GO:0071692	protein localization to extracellular region	13/188	322/14437	0.000309595	0.00489107	0.00336433	TGFB1/GPR68/ANO1/IL1RN/NLGN2/SYTL4/EZR/RAB11FIP5/IL1A/ALOX5/LRP5/HNF1A/F2R	13
GO:0071466	cellular response to xenobiotic stimulus	9/188	165/14437	0.000311148	0.00489505	0.00336706	CD69/ADA/CXCR4/RB1/PCNA/ABCC2/GSTP1/UGT1A6/TPMT	9
GO:0001503	ossification	14/188	368/14437	0.000333828	0.00508176	0.00349549	SPP1/COL1A1/COL1A2/MRC2/SRGN/COL6A1/IGFBP5/MMP13/MAPK11/IGFBP3/RRBP1/JUNB/ALOX5/LRP5	14
GO:0061448	connective tissue development	11/188	243/14437	0.000345503	0.00521723	0.00358867	TIMP1/TGFB1/COL1A1/SULF2/CFLAR/RB1/SLC39A13/MMP13/CD44/LRP5/TGFBR2	11
GO:0002460	adaptive immune response based on somatic recombination of immune receptors built from immunoglobulin superfamily domains	12/188	284/14437	0.000350289	0.00524736	0.00360939	TGFB1/C1QBP/C3/IL18/EBI3/ADA/AGER/CD40/UNG/NOD2/JUNB/CD74	12
GO:0043524	negative regulation of neuron apoptotic process	8/188	135/14437	0.000386016	0.00571579	0.00393161	SOD1/VSTM2L/JUN/GCLC/AXL/SOD2/F2R/PSEN1	8
GO:0001649	osteoblast differentiation	10/188	210/14437	0.000431422	0.0061914	0.00425876	SPP1/COL1A1/MRC2/COL6A1/IGFBP5/MAPK11/IGFBP3/RRBP1/JUNB/LRP5	10
GO:0070997	neuron death	13/188	335/14437	0.00045155	0.00640689	0.00440698	GFER/SOD1/APP/VSTM2L/JUN/GCLC/RB1/ADORA1/AXL/FAS/SOD2/F2R/PSEN1	13
GO:0045862	positive regulation of proteolysis	13/188	336/14437	0.000464452	0.00653798	0.00449715	CTSL/CTSD/FURIN/TNFSF10/AGER/GCLC/SH3RF3/HSPA1A/F3/FAS/CAV1/F2R/PSEN1	13
GO:0007043	cell-cell junction assembly	8/188	140/14437	0.000492486	0.00676356	0.00465232	TLN1/CLDN9/GJB2/AGT/CAV1/CD9/GJA1/CDH3	8
GO:0007173	epidermal growth factor receptor signaling pathway	7/188	107/14437	0.000494675	0.00676356	0.00465232	TGFB1/PIGR/MMP9/ADORA1/AGT/FAM83A/PSEN1	7
GO:0019233	sensory perception of pain	6/188	78/14437	0.000531551	0.00713797	0.00490985	ANO1/CXCR4/NLGN2/ADORA1/IL1A/F2R	6
GO:0050678	regulation of epithelial cell proliferation	13/188	342/14437	0.000548629	0.00734108	0.00504956	TGFB1/SULF2/B4GALT1/JUN/CFLAR/RB1/NOD2/VASH1/F3/CAV1/ALOX5/TINF2/CDH3	13
GO:0051101	regulation of DNA binding	7/188	109/14437	0.000553088	0.00737451	0.00507255	TGFB1/TMSB4X/AGER/JUN/MMP9/RB1/PSEN1	7
GO:0002697	regulation of immune effector process	13/188	343/14437	0.000563844	0.00739618	0.00508746	TGFB1/C1QBP/GFER/C3/IL18/AGER/CD40/ICAM1/NOD2/AXL/FGL2/JUNB/CD74	13
GO:0001525	angiogenesis	16/188	484/14437	0.000600221	0.00780911	0.0053715	B4GALT1/C3/IL18/COL8A2/CD40/JUN/CXCR4/BSG/VASH1/TYMP/F3/AGT/CAV1/IL1A/ALOX5/TGFBR2	16
GO:0008015	blood circulation	15/188	437/14437	0.000605931	0.00785621	0.00540389	TGFB1/COL1A2/SOD1/ADA/AGER/GCLC/CXCR4/KCNJ2/ADORA1/AGT/CAV1/LRP5/SOD2/GJA1/F2R	15
GO:0033674	positive regulation of kinase activity	14/188	391/14437	0.000610419	0.00788721	0.00542521	TGFB1/TNFRSF10B/IL18/AGER/CD40/NOD2/ADORA1/CDKN1A/AXL/CCR7/AGT/TGFBR2/CD74/PSEN1	14
GO:0016049	cell growth	15/188	443/14437	0.000696935	0.00876414	0.00602841	SPP1/TGFB1/IGFBP4/CRABP2/APP/CXCR4/LAMB2/RB1/IGFBP5/HSPA1A/CDKN1A/IGFBP3/AGT/TGFBR2/GJA1	15
GO:0030336	negative regulation of cell migration	11/188	271/14437	0.000858151	0.0104422	0.00718268	TIMP1/TGFB1/LRP1/ADA/IGFBP5/ADORA1/VASH1/IGFBP3/CD74/GJA1/APEX1	11
GO:1901215	negative regulation of neuron death	9/188	192/14437	0.000931201	0.0110104	0.00757352	GFER/SOD1/VSTM2L/JUN/GCLC/AXL/SOD2/F2R/PSEN1	9
GO:1990868	response to chemokine	6/188	88/14437	0.0010076	0.0115858	0.00796931	CCL22/CXCL5/CXCL1/CXCR4/CXCL2/CCR7	6
GO:0035150	regulation of tube size	7/188	123/14437	0.00113226	0.0124212	0.00854393	SOD1/GCLC/ADORA1/AGT/CAV1/SOD2/F2R	7
GO:0035296	regulation of tube diameter	7/188	123/14437	0.00113226	0.0124212	0.00854393	SOD1/GCLC/ADORA1/AGT/CAV1/SOD2/F2R	7
GO:0097746	blood vessel diameter maintenance	7/188	123/14437	0.00113226	0.0124212	0.00854393	SOD1/GCLC/ADORA1/AGT/CAV1/SOD2/F2R	7
GO:0033500	carbohydrate homeostasis	9/188	198/14437	0.00115614	0.0125005	0.0085985	GPR68/ANO1/AGER/GCLC/IGFBP5/RAB11FIP5/ALOX5/LRP5/HNF1A	9
GO:0042593	glucose homeostasis	9/188	198/14437	0.00115614	0.0125005	0.0085985	GPR68/ANO1/AGER/GCLC/IGFBP5/RAB11FIP5/ALOX5/LRP5/HNF1A	9
GO:0008037	cell recognition	7/188	124/14437	0.00118704	0.0125005	0.0085985	ALDOA/B4GALT1/APP/CXCR4/CCR7/CD9/NCAM2	7
GO:0072593	reactive oxygen species metabolic process	9/188	199/14437	0.00119757	0.0125005	0.0085985	TGFB1/SOD1/CFLAR/GSTP1/CDKN1A/AGT/ALOX5/SOD2/TGFBR2	9
GO:0098771	inorganic ion homeostasis	15/188	472/14437	0.00131871	0.013401	0.00921786	MT2A/SOD1/APP/KCTD17/CD40/SLC39A13/KCNJ2/ADORA1/CCR7/AGT/CAV1/IL1A/SOD2/F2R/PSEN1	15
GO:0009144	purine nucleoside triphosphate metabolic process	9/188	203/14437	0.0013755	0.0139029	0.00956311	TGFB1/ALDOA/APP/TMSB4X/ADA/TPI1/HSPA1A/IMPDH2/PSEN1	9
GO:0046631	alpha-beta T cell activation	8/188	165/14437	0.00143733	0.0143733	0.00988669	CTSL/CD83/IL18/EBI3/ADA/AGER/JUNB/TGFBR2	8
GO:1902074	response to salt	12/188	335/14437	0.00148536	0.014736	0.0101361	TXNIP/COL1A1/ALOX5AP/SOD1/JUN/GCLC/CXCR4/PCNA/CAV1/IL1A/JUNB/SOD2	12
GO:0051347	positive regulation of transferase activity	15/188	479/14437	0.00152438	0.0149169	0.0102606	TGFB1/TNFRSF10B/IL18/AGER/CD40/PCNA/NOD2/ADORA1/CDKN1A/AXL/CCR7/AGT/TGFBR2/CD74/PSEN1	15
GO:0042326	negative regulation of phosphorylation	12/188	337/14437	0.00156177	0.0150571	0.010357	TGFB1/LRP1/TAF7/JUN/RB1/GSTP1/CDKN1A/IGFBP3/AGT/CAV1/LRP5/PSEN1	12
GO:1903530	regulation of secretion by cell	15/188	484/14437	0.00168724	0.0157812	0.0108551	SPP1/TGFB1/GPR68/ANO1/NLGN2/SYTL4/EZR/ADORA1/RAB11FIP5/AGT/IL1A/ALOX5/LRP5/GJA1/F2R	15
GO:0016064	immunoglobulin mediated immune response	7/188	132/14437	0.00170393	0.0158584	0.0109082	TGFB1/C1QBP/C3/CD40/UNG/NOD2/CD74	7
GO:0042116	macrophage activation	6/188	99/14437	0.0018523	0.0168251	0.0115732	IFNGR1/CSF2/APP/AGER/JUN/CD74	6
GO:0007584	response to nutrient	7/188	134/14437	0.00185703	0.0168251	0.0115732	SPP1/COL1A1/GCLC/NOD2/IL1A/SOD2/TGFBR2	7
GO:0030003	intracellular monoatomic cation homeostasis	14/188	443/14437	0.00200355	0.0176839	0.0121639	MT2A/SOD1/APP/KCTD17/CD40/SLC39A13/KCNJ2/ADORA1/CCR7/AGT/CAV1/IL1A/F2R/PSEN1	14
GO:0002822	regulation of adaptive immune response based on somatic recombination of immune receptors built from immunoglobulin superfamily domains	8/188	174/14437	0.00200983	0.0176978	0.0121734	TGFB1/C3/IL18/ADA/AGER/CD40/NOD2/JUNB	8
GO:0008637	apoptotic mitochondrial changes	6/188	102/14437	0.0021558	0.0184461	0.0126881	SLC25A5/TNFSF10/GCLC/MMP9/HSPA1A/SOD2	6
GO:0051216	cartilage development	8/188	176/14437	0.00215858	0.0184461	0.0126881	TIMP1/TGFB1/COL1A1/SULF2/RB1/MMP13/CD44/TGFBR2	8
GO:1905952	regulation of lipid localization	7/188	138/14437	0.00219511	0.0186312	0.0128155	SPP1/C3/LRP1/FURIN/AGT/CAV1/IL1A	7
GO:0051048	negative regulation of secretion	7/188	141/14437	0.00247846	0.0203472	0.0139958	ADA/SYTL4/ADORA1/RAB11FIP5/CD74/GJA1/F2R	7
GO:0046651	lymphocyte proliferation	10/188	266/14437	0.00257491	0.020956	0.0144146	IL18/EBI3/ADA/AGER/CD40/CDKN1A/IL1A/TGFBR2/CD74/IMPDH2	10
GO:0060759	regulation of response to cytokine stimulus	7/188	143/14437	0.00268246	0.0217106	0.0149336	CXCR4/IL1RN/HSPA1A/GSTP1/AXL/CAV1/CD74	7
GO:0051259	protein complex oligomerization	9/188	224/14437	0.00269072	0.0217106	0.0149336	UGDH/ALDOA/ALOX5AP/COL1A2/KCTD17/KCNJ2/ME1/SOD2/CD74	9
GO:0071333	cellular response to glucose stimulus	6/188	107/14437	0.00274318	0.0218524	0.0150312	GPR68/ANO1/AGER/GCLC/RAB11FIP5/LRP5	6
GO:0019882	antigen processing and presentation	6/188	108/14437	0.00287376	0.0226053	0.0155491	CTSL/CTSD/NOD2/CCR7/FGL2/CD74	6
GO:0071331	cellular response to hexose stimulus	6/188	109/14437	0.00300895	0.023499	0.0161638	GPR68/ANO1/AGER/GCLC/RAB11FIP5/LRP5	6
GO:0031214	biomineral tissue development	7/188	146/14437	0.00301237	0.023499	0.0161638	SPP1/TGFB1/COL1A1/COL1A2/SRGN/MMP13/ALOX5	7
GO:0002449	lymphocyte mediated immunity	10/188	273/14437	0.00310264	0.0240535	0.0165452	TGFB1/C1QBP/GFER/C3/IL18/AGER/CD40/UNG/NOD2/CD74	10
GO:0051346	negative regulation of hydrolase activity	10/188	273/14437	0.00310264	0.0240535	0.0165452	TIMP2/TIMP1/BIRC3/LRP1/TFPI2/APP/MMP9/SERPINA3/CD44/BIRC5	10
GO:0040013	negative regulation of locomotion	11/188	319/14437	0.00311226	0.0240784	0.0165623	TIMP1/TGFB1/LRP1/ADA/IGFBP5/ADORA1/VASH1/IGFBP3/CD74/GJA1/APEX1	11
GO:0016485	protein processing	9/188	231/14437	0.00330198	0.0250817	0.0172525	CTSL/PLAU/FURIN/THBD/PCSK7/SRGN/F3/PLAT/PSEN1	9
GO:0001894	tissue homeostasis	9/188	235/14437	0.00369747	0.0270477	0.0186047	SPP1/SOD1/PIGR/RB1/NOD2/SERPINA3/GJA1/F2R/CDH3	9
GO:0060249	anatomical structure homeostasis	9/188	235/14437	0.00369747	0.0270477	0.0186047	SPP1/SOD1/PIGR/RB1/NOD2/SERPINA3/GJA1/F2R/CDH3	9
GO:0062012	regulation of small molecule metabolic process	10/188	282/14437	0.00390435	0.0281773	0.0193817	IGFBP4/SOD1/APP/TMSB4X/NNMT/IGFBP3/ME1/CAV1/CD74/PSEN1	10
GO:0001558	regulation of cell growth	12/188	377/14437	0.00391322	0.0281872	0.0193886	SPP1/TGFB1/IGFBP4/CRABP2/CXCR4/RB1/IGFBP5/HSPA1A/CDKN1A/IGFBP3/AGT/GJA1	12
GO:0032368	regulation of lipid transport	6/188	115/14437	0.00392226	0.0281983	0.0193962	SPP1/LRP1/FURIN/AGT/CAV1/IL1A	6
GO:0048638	regulation of developmental growth	10/188	283/14437	0.00400271	0.0283407	0.0194942	SPP1/CRABP2/SOD1/APP/CXCR4/EZR/CDK1/MAPK11/CDKN1A/TGFBR2	10
GO:1901136	carbohydrate derivative catabolic process	7/188	155/14437	0.00419043	0.0292366	0.0201104	CTSL/TGFB1/ADA/UNG/TYMP/CD44/GPC1	7
GO:0002683	negative regulation of immune system process	13/188	430/14437	0.0041911	0.0292366	0.0201104	TGFB1/C1QBP/GFER/FURIN/GPR68/ADA/NOD2/EZR/TSC22D3/ADORA1/AXL/FGL2/CD74	13
GO:0070201	regulation of establishment of protein localization	14/188	481/14437	0.00419975	0.0292427	0.0201146	TGFB1/CTSD/GPR68/ANO1/NLGN2/SYTL4/EZR/CDK1/RAB11FIP5/IL1A/ALOX5/LRP5/F2R/PSEN1	14
GO:1904019	epithelial cell apoptotic process	6/188	117/14437	0.00426805	0.0296086	0.0203663	KRT18/CD40/ICAM1/CFLAR/RB1/TGFBR2	6
GO:0045732	positive regulation of protein catabolic process	8/188	197/14437	0.00430153	0.0297859	0.0204882	LRP1/FURIN/GCLC/SH3RF3/EZR/HSPA1A/CAV1/PSEN1	8
GO:0008217	regulation of blood pressure	7/188	156/14437	0.00434019	0.0298885	0.0205588	COL1A2/SOD1/ADORA1/AGT/LRP5/SOD2/F2R	7
GO:0042113	B cell activation	9/188	241/14437	0.00435945	0.0299663	0.0206123	SLC25A5/TGFB1/ADA/CD40/UNG/NOD2/ZFP36L2/CDKN1A/CD74	9
GO:0042692	muscle cell differentiation	11/188	336/14437	0.00459855	0.0310981	0.0213908	KRT19/TGFB1/CFLAR/LAMB2/RB1/IGFBP5/CDK1/MAPK11/AGT/CD9/SOD2	11
GO:0010720	positive regulation of cell development	12/188	389/14437	0.00501036	0.0333433	0.0229352	TGFB1/CRABP2/CD83/GPR68/IL18/ADA/AGER/CXCR4/RB1/AXL/TGFBR2/CD74	12
GO:0045598	regulation of fat cell differentiation	6/188	122/14437	0.00523071	0.0343837	0.0236508	TGFB1/ZNF385A/ZFP36L2/ALOX5/LRP5/SOD2	6
GO:0070555	response to interleukin-1	6/188	123/14437	0.00544089	0.0355787	0.0244728	CCL22/APP/CD40/GCLC/IL1RN/MAPK11	6
GO:0051348	negative regulation of transferase activity	9/188	250/14437	0.00552204	0.0359219	0.0247089	TAF7/RB1/GSTP1/CDKN1A/AGT/CAV1/LRP5/TINF2/PSEN1	9
GO:0019216	regulation of lipid metabolic process	10/188	297/14437	0.00559728	0.0360729	0.0248127	TGFB1/C3/SOD1/NOD2/SERPINA3/ADORA1/CCR7/CAV1/IL1A/CD74	10
GO:0001659	temperature homeostasis	7/188	165/14437	0.00587686	0.0373441	0.0256871	IL18/CXCR4/RB1/ADORA1/CAV1/IL1A/GJA1	7
GO:0001678	intracellular glucose homeostasis	6/188	126/14437	0.00610855	0.0384709	0.0264622	GPR68/ANO1/AGER/GCLC/RAB11FIP5/LRP5	6
GO:0071496	cellular response to external stimulus	10/188	302/14437	0.006274	0.0388637	0.0267324	COL1A1/TNFRSF10B/CD40/GCLC/KCNJ2/CDKN1A/AXL/FAS/AGT/FOSL1	10
GO:0007369	gastrulation	7/188	168/14437	0.00646993	0.0396851	0.0272974	UGDH/COL6A1/IL1RN/MMP9/LRP5/TGFBR2/GJA1	7
GO:0002706	regulation of lymphocyte mediated immunity	7/188	169/14437	0.0066772	0.040625	0.0279439	TGFB1/GFER/C3/IL18/AGER/CD40/NOD2	7
GO:0060537	muscle tissue development	11/188	356/14437	0.00701724	0.0413737	0.0284589	TGFB1/CFLAR/RB1/IGFBP5/CDK1/MAPK11/AGT/CAV1/TGFBR2/GPC1/GJA1	11
GO:0030111	regulation of Wnt signaling pathway	10/188	310/14437	0.00748761	0.043048	0.0296106	TGFB1/COL1A1/IGFBP4/SULF2/LRP1/APP/IGFBP6/CAV1/PSEN1/CDH3	10
GO:0046034	ATP metabolic process	7/188	173/14437	0.007556	0.0433749	0.0298354	TGFB1/ALDOA/APP/TMSB4X/TPI1/HSPA1A/PSEN1	7
GO:0048167	regulation of synaptic plasticity	7/188	174/14437	0.00778848	0.0442469	0.0304352	NRGN/APP/AGER/ADORA1/PLAT/AGT/PSEN1	7
GO:0042552	myelination	6/188	133/14437	0.00789604	0.0447125	0.0307555	SOD1/MARVELD1/CXCR4/TYMP/CD9/GPC1	6
GO:0002764	immune response-regulating signaling pathway	12/188	413/14437	0.00793725	0.0448783	0.0308695	BIRC3/C1QBP/CD14/PIGR/ADA/CD40/NOD2/EZR/HSPA1A/CCR7/CAV1/PSEN1	12

[truncated: 1 more sheets: Table S11. Drug_Screening_Res]
